# Supplementary material for: Exhaled breath volatiles for asthma diagnosis: discovery and validation in untreated but symptomatic patients
Source: Sci Rep. 2026 May 7;16:20962. doi: 10.1038/s41598-026-43292-3 (PMC13338015; doi:10.1038/s41598-026-43292-3)
Supplement: Supplementary file 1 — Supplementary Material 1. [file 41598_2026_43292_MOESM1_ESM.xlsx]

## Sheet: Title page
Exhaled breath volatiles for asthma diagnosis: discovery and validation in untreated but symptomatic patients
Agnieszka Turlo, Waqar Ahmed, Ran Wang, Iain White, Maxim Wilkinson, Robin Curnow, Kamila Schmidt, Miriam Bennett, Angela Simpson, Clare Murray, David C Wedge, Stephen J Fowler
Supplementary File 1: Volatile Organic Compound classification based on breath and background abundance comparison.
VOC classifiaction
column name	definition
comp	compound name
wilcox_filter	information if compound passed filtering step based on Wilcoxon rank sum test outcome
FC_filter	information if compound passed filtering step based on log fold change threshold
p.value	p-value associated with Wilcoxon rank sum test in each dataset
adj.p.value	p-value associated with Wilcoxon rank sum test in each dataset, corrected for multiple comparison with Benjamini-Hochberg method
logFC	log fold change between breath and background compound abundance in each dataset

## Sheet: VOC classification
comp	wilcox_filter	FC_filter	p.value_Dataset1	logFC_Dataset1	adj.p.value_Dataset1	p.value_Dataset2	logFC_Dataset2	adj.p.value_Dataset2
.beta.-Myrcene	Both_datasets	Endo_both_datasets	2.02844e-13	1.50063	9.01385e-13	1.04267e-17	1.99935	9.62936e-17
.gamma.-Terpinene	Both_datasets	Endo_both_datasets	3.34578e-14	1.56068	1.59178e-13	7.44637e-16	1.43324	5.08295e-15
1,3,7-Octatriene, 3,7-dimethyl-	Dataset_2	Endo_dataset_2	0.0803085	0.198092	0.0955184	4.85938e-11	0.897244	1.69538e-10
1-Butanol, 3-methyl-, acetate	Both_datasets	Endo_dataset_2	0.0358522	0.340944	0.0453935	6.66871e-06	0.713395	1.3253e-05
1-Ethyl-4-methylcyclohexane	Dataset_1	Endo_dataset_1	0.00338763	0.426043	0.00474873	0.713831	0.210254	0.727737
1-Hexene, 4,5-dimethyl-	Both_datasets	Endo_both_datasets	2.27286e-05	0.559712	3.92132e-05	0.0120167	0.579693	0.0181356
1-Propene, 1-(methylthio)-, (E)-	Dataset_1	Endo_dataset_1	2.34772e-19	3.72862	9.21482e-18	0.924717	0.0252641	0.924717
1-methylindole	Dataset_2	Exo	0.221952	-0.123093	0.247137	0.00554176	-0.523677	0.00852997
1-pentanol	Both_datasets	Exo	7.56889e-14	-0.80427	3.49505e-13	7.5182e-09	-0.465379	2.10778e-08
2,2-Dimethoxybutane	Dataset_2	Exo	0.426268	0.178178	0.464751	4.68575e-05	-0.514429	8.45589e-05
2,3-dimethylheptane	Neither_dataset	Exo	0.045321	-0.145969	0.0564714	0.16241	-0.0319757	0.196141
2,4 dimethylfuran	Dataset_1	Endo_dataset_1	1.08338e-07	0.842115	2.31369e-07	0.44272	0.31186	0.482688
2,4-Dimethyl-1-heptene	Both_datasets	Endo_dataset_2	1.45012e-06	-0.616259	2.71034e-06	0.00257991	0.431335	0.00409138
2-Cyclopenten-1-one	Dataset_1	Exo	0.0296725	-0.12453	0.0378747	0.676458	0.185082	0.69871
2-Methylpyrrolidine	Neither_dataset	Exo	0.661742	0.0542584	0.688036	0.116742	-0.199853	0.149844
2-Pyrazoline, 1-isopropyl-5-methyl-	Neither_dataset	Exo	0.0506789	-0.0547754	0.0616789	0.723008	0.172283	0.732337
2-Tridecene, (Z)-	Both_datasets	Endo_dataset_2	0.0205377	0.392026	0.0266481	4.02512e-05	0.502909	7.43464e-05
3-Carene	Dataset_1	Exo	4.46837e-13	-0.795237	1.84614e-12	0.0486127	0.10751	0.0681446
3-ethylheptane	Neither_dataset	Exo	0.866479	0.0550858	0.883358	0.333324	0.222278	0.376489
4-ethyl-2,2-dimethylhexane	Dataset_1	Endo_dataset_1	2.35128e-05	0.466235	4.0125e-05	0.314316	-0.0489601	0.360202
4-heptanone	Dataset_2	Endo_dataset_2	0.119528	0.193362	0.135006	9.00729e-10	1.12478	2.71951e-09
Acetic acid, 1,7,7-trimethyl-bicyclo[2.2.1]hept-2-yl ester	Dataset_1	Exo	0.0240532	-0.174834	0.0309537	0.14548	-0.141373	0.18069
Alpha terpinene	Both_datasets	Endo_both_datasets	1.09372e-10	0.928453	3.01254e-10	1.85213e-18	1.6158	1.98899e-17
Alpha-ylangene	Dataset_2	Endo_dataset_2	0.637323	-0.0129945	0.667065	4.26461e-08	0.628679	1.07991e-07
Azetidine	Dataset_1	Endo_dataset_1	4.24638e-07	0.579876	8.33351e-07	0.142502	0.118374	0.178983
Benzene, 1-ethyl-2-methyl-	Dataset_2	Endo_dataset_2	0.347063	0.186364	0.383725	4.10404e-08	0.840975	1.05628e-07
Benzoic acid	Dataset_1	Endo_dataset_1	6.1918e-05	0.659281	0.000100218	0.290406	-0.0312266	0.337732
Bicyclo[3.1.0]hexane, 4-methylene-1-(1-methylethyl)-	Both_datasets	Endo_both_datasets	2.16465e-12	1.2724	7.08021e-12	4.09649e-14	1.26754	1.94894e-13
Camphor	Both_datasets	Exo	0.00025937	-0.240588	0.00039535	0.00815996	-0.230457	0.012438
Cyclobutane, methylene-	Both_datasets	Endo_both_datasets	7.43577e-13	0.840884	2.87779e-12	3.27781e-22	3.40529	1.71539e-20
Cyclohexane, 1,2,3-trimethyl-	Dataset_1	Endo_dataset_2	0.00832048	0.33864	0.0111651	0.0498473	0.403407	0.0692569
Cyclohexane, 1,2,4-trimethyl-, (1.alpha.,2.beta.,4.beta.)-	Dataset_1	Endo_dataset_1	0.000367059	0.573772	0.000543662	0.364037	0.270912	0.402492
Cyclohexane, 1-ethyl-4-methyl-, trans-	Dataset_1	Exo	0.012101	0.267708	0.0159651	0.320781	-0.0129989	0.364946
Cyclohexane, ethenyl-	Both_datasets	Endo_dataset_2	0.00503905	0.382277	0.00700116	1.70586e-05	0.697373	3.30642e-05
Cyclohexanol acetate,cis-2-tert-butyl-	Both_datasets	Exo	6.6236e-08	-0.640463	1.46466e-07	0.000450294	-0.338823	0.00074417
Cyclohexanol, 5-methyl-2-(1-methylethyl)-, acetate	Neither_dataset	Exo	0.0959565	-0.162463	0.113272	0.665795	0.0837421	0.695597
Cyclopentane, nonyl-	Dataset_1	Endo_dataset_1	0.000148708	0.442145	0.000233471	0.277623	0.225	0.325274
D-Carvone	Neither_dataset	Endo_dataset_1	0.119084	0.405089	0.135006	0.153461	-0.341012	0.186771
D-Menthone	Dataset_2	Endo_both_datasets	0.0463322	0.545694	0.0572768	1.89243e-11	1.27393	6.75255e-11
Dibenzofuran	Both_datasets	Endo_both_datasets	1.7757e-09	0.735543	4.289e-09	1.8609e-05	0.511656	3.56294e-05
Dimethyldisulfide	Both_datasets	Endo_both_datasets	7.26606e-15	1.76821	3.80257e-14	2.04967e-06	0.605008	4.34862e-06
Ethane, 1,1,2-trichloro-1,2,2-trifluoro-	Both_datasets	Exo	4.022e-07	-1.09056	7.99309e-07	1.92519e-05	-0.86792	3.64162e-05
Ethane, 1,2-dichloro-	Both_datasets	Exo	1.28114e-10	-0.794327	3.46793e-10	0.0137021	-0.178846	0.0202946
Ethyl butanoate	Both_datasets	Endo_dataset_2	2.09824e-07	-0.677004	4.39231e-07	9.18502e-06	0.696342	1.80256e-05
Furan, 2-methyl-	Both_datasets	Endo_both_datasets	2.57471e-18	3.65434	3.67482e-17	3.48019e-19	1.49751	6.071e-18
Heptane, 2,4-dimethyl-	Dataset_1	Exo	1.99389e-06	-0.429851	3.59818e-06	0.115568	0.182676	0.149844
Heptane, 2,6-dimethyl-	Neither_dataset	Endo_dataset_1	0.0557861	0.400547	0.0673725	0.490949	0.18856	0.531579
Heptane, 3-methylene-	Both_datasets	Exo	1.79577e-12	-0.431255	6.19749e-12	2.27463e-12	-0.552802	9.39783e-12
Hexane, 3,3-dimethyl-	Dataset_1	Endo_dataset_1	0.000238608	0.583655	0.000367268	0.741381	0.175614	0.746133
Indole	Both_datasets	Endo_both_datasets	1.24387e-16	2.59518	1.02783e-15	1.01965e-13	3.02198	4.70838e-13
Limonene	Both_datasets	Endo_both_datasets	2.70269e-13	1.62228	1.14682e-12	1.81004e-15	1.79146	1.18407e-14
Menthofuran	Dataset_1	Endo_dataset_1	2.76066e-07	1.07965	5.62887e-07	0.292592	0.00147805	0.337771
Menthol isomer	Both_datasets	Endo_both_datasets	0.00138075	1.07919	0.00195296	2.25928e-14	1.58327	1.14422e-13
Methyl thiocyanate	Both_datasets	Endo_both_datasets	9.01375e-17	1.89572	8.32446e-16	5.44235e-19	2.61695	7.12041e-18
Methylthioacetate	Both_datasets	Endo_both_datasets	7.22942e-18	2.55219	9.45849e-17	9.29704e-08	0.68514	2.17856e-07
P-Menth-8-en-3-ol	Both_datasets	Exo	0.000377668	-0.349203	0.000554149	5.55209e-08	-0.567236	1.38362e-07
Pentadecafluorooctanoic acid, 2-ethylhexyl ester	Both_datasets	Exo	3.6544e-07	-1.09385	7.35565e-07	1.86761e-11	-0.93593	6.75255e-11
Pentane, 2,3,4-trimethyl-	Neither_dataset	Exo	0.109303	0.228581	0.12526	0.116665	-0.178373	0.149844
Phenylethyl Alcohol	Both_datasets	Exo	0.000986268	-0.483876	0.00140767	2.17431e-08	-1.15558	5.78589e-08
Phenylethyne	Both_datasets	Endo_dataset_1	5.78324e-12	1.43105	1.853e-11	0.00424291	0.199788	0.00659541
Propane, 1-(methylthio)-	Both_datasets	Endo_both_datasets	5.1666e-19	4.83386	1.01395e-17	1.14364e-21	5.33267	4.4888e-20
Undecane, 2,7-dimethyl-	Both_datasets	Exo	4.36855e-05	-0.287622	7.21961e-05	0.00110269	-0.343108	0.00176655
Unknown_C12H24	Both_datasets	Exo	2.21327e-19	-1.89307	9.21482e-18	4.17558e-15	-1.21207	2.62227e-14
(S)-(+)-6-Methyl-1-octanol	Both_datasets	Exo	3.61123e-19	-1.69863	9.44939e-18	6.54956e-15	-1.08334	3.95493e-14
1,3-Cyclooctadiene	Both_datasets	Endo_both_datasets	1.41664e-19	2.26121	9.21482e-18	1.114e-16	1.42193	8.3285e-16
1,4-dioxane	Dataset_2	Endo_dataset_2	0.930933	-0.0249789	0.942945	6.24662e-06	0.641829	1.25733e-05
1-Hexanol	Both_datasets	Exo	2.81891e-08	-0.503987	6.32241e-08	3.0854e-06	-0.517557	6.45878e-06
1-Nonene	Neither_dataset	Exo	0.0691787	0.271127	0.0829088	0.107506	-0.0704216	0.144261
1-Propanol, 2-ethoxy-	Both_datasets	Endo_both_datasets	1.07648e-15	2.36821	6.76031e-15	9.26316e-13	1.49655	3.93058e-12
1-Propene, 1-(methylthio)-, (Z)-	Both_datasets	Endo_both_datasets	6.78012e-19	3.59755	1.18275e-17	5.3864e-19	2.92928	7.12041e-18
1-Propene, 1-methoxy-2-methyl-	Dataset_1	Endo_dataset_1	1.07114e-07	0.980896	2.31369e-07	0.669014	0.129796	0.695597
2,3-Butanediol	Dataset_1	Endo_dataset_1	0.00718456	0.469883	0.00972393	0.401422	0.0892619	0.440722
2,3-Butanedione	Both_datasets	Endo_dataset_1	4.05922e-15	1.43036	2.19758e-14	0.000474667	-0.161614	0.000776278
2,6-difluorobenzaldehyde	Dataset_2	Exo	0.968945	0.0863133	0.975156	6.29443e-08	-0.418855	1.52035e-07
2-Butanone	Both_datasets	Exo	9.70545e-12	-0.395623	2.9303e-11	1.51948e-14	-0.701035	7.95195e-14
2-Butenal	Dataset_2	Exo	0.367202	0.165783	0.403151	4.08754e-05	-0.374722	7.46214e-05
2-Heptanone	Both_datasets	Exo	6.78756e-11	-0.35766	1.90294e-10	2.05788e-13	-0.44573	9.23105e-13
2-Pentanone	Dataset_1	Endo_dataset_1	7.01801e-12	0.947035	2.16045e-11	0.619832	-0.0863925	0.653112
2-Propanol, 1-butoxy-	Dataset_1	Exo	4.85943e-07	-0.682692	9.4189e-07	0.0439215	-0.177246	0.0621232
2-Propenal	Both_datasets	Endo_dataset_1	1.3605e-16	1.10681	1.06799e-15	6.47188e-09	-0.577366	1.84743e-08
2-Undecene, 10-methyl-	Both_datasets	Exo	2.9235e-16	-0.979464	2.08631e-15	2.09857e-18	-1.1223	2.05922e-17
2-ethylfuran	Dataset_2	Endo_dataset_1	0.587285	0.404827	0.622998	0.00012559	-0.314771	0.000216677
2-ethylhexanal	Both_datasets	Exo	1.51582e-10	-0.507903	4.03363e-10	7.216e-10	-0.45372	2.31206e-09
2-methylbutanal	Dataset_2	Exo	0.460766	0.230757	0.498899	3.39977e-06	-0.719043	7.0232e-06
2-methylbutanoic acid	Both_datasets	Endo_both_datasets	7.51525e-13	1.87826	2.87779e-12	2.41146e-05	0.808058	4.50713e-05
3-Octene, (Z)-	Dataset_2	Exo	0.136416	0.0800151	0.15298	0.000266531	-0.190566	0.000445163
3-methylbutan-1-ol	Both_datasets	Exo	2.06687e-13	-0.751134	9.01385e-13	3.8706e-08	-0.408725	1.01281e-07
3-methylbutanal	Both_datasets	Exo	9.84531e-05	-0.219182	0.000156133	8.32144e-10	-0.973665	2.61293e-09
3-methylpentane	Both_datasets	Endo_both_datasets	1.09053e-07	0.529618	2.31369e-07	7.36463e-15	0.599678	4.28239e-14
5-Hepten-2-one, 6-methyl-	Both_datasets	Exo	1.81192e-15	-0.995524	1.09412e-14	7.70859e-09	-0.556172	2.12324e-08
6-Nonen-1-ol, (E)-	Both_datasets	Exo	2.53376e-16	-0.803935	1.89429e-15	1.42701e-16	-0.823705	1.01836e-15
Acetic acid	Both_datasets	Endo_dataset_1	7.38044e-10	0.575093	1.83925e-09	9.27521e-07	-0.441098	1.99481e-06
Acetoin	Dataset_2	Endo_dataset_2	0.101681	-0.159049	0.118252	0.000100178	0.489291	0.000178726
Acetone	Both_datasets	Endo_dataset_1	4.09198e-10	0.500765	1.03619e-09	0.0201336	-0.166133	0.0292683
Acetophenone	Both_datasets	Endo_dataset_1	2.65341e-10	0.411026	6.9431e-10	0.00359098	0.235698	0.00563783
Benzaldehyde	Both_datasets	Exo	1.21205e-14	-0.505132	6.13844e-14	4.14255e-19	-0.593611	6.50381e-18
Benzene	Dataset_1	Endo_dataset_1	7.32576e-16	0.624574	4.79227e-15	0.0563212	0.0951793	0.0768907
Benzene, 1,4-dichloro-	Dataset_1	Endo_both_datasets	1.17278e-08	1.36539	2.70774e-08	0.110951	0.49163	0.147396
Benzene, 1-ethenyl-3,5-dimethyl-	Dataset_1	Exo	0.00587498	0.379355	0.00802062	0.111721	0.180639	0.147396
Benzene, propyl-	Both_datasets	Exo	1.35786e-17	-1.19551	1.52274e-16	2.77894e-12	-0.695451	1.06413e-11
Benzoic acid, methyl ester	Dataset_2	Exo	0.612514	0.150025	0.645401	0.000124247	-0.383201	0.000216677
Benzonitrile	Dataset_1	Endo_dataset_1	1.81582e-12	0.69765	6.19749e-12	0.183838	0.0818727	0.218656
Carbon disulfide	Both_datasets	Endo_dataset_1	2.27105e-07	0.523879	4.69151e-07	0.0267681	-0.17259	0.038556
Cis-1-Ethyl-3-methyl-cyclohexane	Dataset_2	Exo	0.0474021	0.165856	0.0581417	3.79181e-09	-0.423262	1.10243e-08
Cyclobutane	Both_datasets	Endo_dataset_1	1.19951e-16	1.10689	1.02783e-15	7.45928e-08	-0.486753	1.7744e-07
Cyclohexane	Both_datasets	Exo	3.35697e-19	-1.41365	9.44939e-18	1.9483e-17	-1.35876	1.60991e-16
Cyclohexane, 1-ethyl-1-methyl-	Neither_dataset	Endo_dataset_2	0.672724	0.0696027	0.694853	0.0527673	0.40311	0.0726708
Cyclohexane, ethyl-	Dataset_1	Exo	1.83689e-06	-0.374478	3.39284e-06	0.0996747	-0.194833	0.134905
Cyclohexanone	Both_datasets	Exo	4.9024e-16	-0.832057	3.34642e-15	1.48739e-21	-1.16807	4.67042e-20
Cyclopentane	Both_datasets	Endo_dataset_2	5.64335e-07	0.300945	1.0805e-06	2.73187e-12	0.505957	1.06413e-11
Decanal	Both_datasets	Exo	6.80605e-09	-0.418763	1.59485e-08	5.51593e-12	-0.632663	2.06191e-11
Decane	Both_datasets	Exo	1.96809e-06	-0.448488	3.59292e-06	1.06068e-10	-0.808663	3.54311e-10
Decane, 2,3,5,8-tetramethyl-	Dataset_2	Endo_dataset_2	0.727321	0.214306	0.746336	0.0121289	0.616526	0.0181356
Decane, 2,6,7-trimethyl-	Dataset_1	Exo	3.94925e-06	-0.612211	7.04582e-06	0.538054	-0.148438	0.574656
Dimethyl sulfide	Both_datasets	Endo_both_datasets	1.71602e-17	1.81051	1.7961e-16	4.47294e-21	2.19088	1.17042e-19
Dodecane	Both_datasets	Exo	0.000179652	-0.295822	0.000279261	3.24007e-07	-0.706634	7.37234e-07
Dodecane, 4,6-dimethyl-	Both_datasets	Exo	5.5725e-05	-0.219313	9.11336e-05	0.000953897	0.359326	0.00154394
Formaldehyde dimethyl acetal	Both_datasets	Exo	0.000270281	0.336352	0.000406381	0.000124694	-0.337261	0.000216677
Furan	Both_datasets	Endo_both_datasets	6.50273e-20	2.70689	9.21482e-18	1.50706e-22	3.08327	1.71539e-20
Furan, 2-ethyl-5-methyl-	Neither_dataset	Endo_dataset_2	0.994302	0.249541	0.994302	0.146164	0.601186	0.18069
Heptanal	Both_datasets	Exo	3.9556e-05	-0.260408	6.6067e-05	2.11333e-10	-0.405548	6.91234e-10
Heptane	Both_datasets	Endo_dataset_2	0.000271783	0.310295	0.000406381	2.06807e-20	4.00391	4.63839e-19
Heptane, 2,2,4,6,6-pentamethyl-	Dataset_1	Exo	0.0185175	-0.311579	0.0242271	0.553627	-0.121109	0.587294
Hexane	Both_datasets	Exo	0.0105175	-0.126165	0.0139936	7.02445e-07	-0.406571	1.53172e-06
Hexane, 2,3,5-trimethyl-	Dataset_1	Exo	0.0053284	0.207126	0.00733824	0.187148	-0.0645727	0.220919
Hexane, 2,3-dimethyl-	Both_datasets	Exo	2.7406e-14	-0.835882	1.34461e-13	1.8772e-08	-0.474908	5.08138e-08
Isobutyl acetate	Both_datasets	Endo_dataset_2	1.72522e-12	-0.883818	6.15591e-12	1.24491e-09	1.46855	3.68776e-09
Isoprene	Both_datasets	Endo_both_datasets	5.03758e-19	2.56087	1.01395e-17	2.62327e-22	4.00055	1.71539e-20
Isopropyl Alcohol	Dataset_1	Exo	9.51758e-19	-1.38135	1.49426e-17	0.13688	-0.107066	0.173307
Isopropyl acetate	Dataset_2	Endo_dataset_2	0.100305	0.131163	0.117521	9.20913e-13	1.45232	3.93058e-12
Nonanal	Both_datasets	Exo	1.98121e-15	-0.825376	1.15204e-14	1.23713e-17	-0.907955	1.07905e-16
Nonane, 2,2,4,4,6,8,8-heptamethyl-	Dataset_2	Exo	0.0434462	-0.139021	0.0545685	0.0307979	0.353874	0.043957
Nonane, 3-methyl-	Both_datasets	Exo	0.000413217	-0.325078	0.000600695	3.19415e-07	-0.585235	7.37234e-07
Octane	Both_datasets	Exo	2.6269e-09	0.341363	6.24883e-09	0.000264525	-0.190984	0.000445163
Octane, 1-chloro-	Both_datasets	Exo	0.000565376	-0.253086	0.000814349	1.00319e-10	-0.60126	3.42393e-10
Octane, 2,4,6-trimethyl-	Dataset_1	Exo	1.39703e-09	-0.492801	3.42708e-09	0.355619	0.136486	0.398801
Octane, 3-methyl-	Neither_dataset	Exo	0.576967	-0.0410487	0.616217	0.178639	0.271442	0.214094
Octane, 4-methyl-	Both_datasets	Exo	1.20168e-08	-0.489751	2.73426e-08	6.24869e-08	-0.499896	1.52035e-07
Oxirane, (1-methylethyl)-	Both_datasets	Exo	8.65094e-18	-1.56693	1.04477e-16	1.81787e-18	-1.30166	1.98899e-17
Oxirane, methyl-, (S)-	Neither_dataset	Exo	0.549043	0.257835	0.590409	0.150325	-0.082753	0.184383
P-Cymene	Dataset_1	Endo_dataset_1	6.00781e-12	0.815096	1.88645e-11	0.117394	0.369399	0.149844
P-Xylene	Both_datasets	Exo	1.52056e-11	-0.701323	4.50431e-11	3.42508e-19	-1.0804	6.071e-18
Pentadecane	Dataset_1	Endo_dataset_1	3.79783e-05	0.57575	6.4114e-05	0.358932	-0.0853184	0.399662
Pentane	Both_datasets	Exo	2.92928e-17	-1.32067	2.87436e-16	8.81805e-10	-0.789158	2.71458e-09
Pentane, 3-ethyl-	Dataset_1	Endo_dataset_1	1.41334e-12	0.585042	5.16035e-12	0.698016	0.118857	0.716265
Propanoic acid, 2-methyl-, 2-ethyl-3-hydroxyhexyl ester	Both_datasets	Exo	1.0094e-06	-0.415562	1.90934e-06	0.000220877	-0.401934	0.000376931
Propanoic acid, 2-methyl-, 3-hydroxy-2,2,4-trimethylpentyl ester	Both_datasets	Exo	1.68498e-05	-0.284076	2.93935e-05	4.85382e-07	-0.555476	1.07331e-06
Pyridine	Both_datasets	Exo	8.08701e-05	0.322016	0.000129557	3.63803e-07	-0.506177	8.15958e-07
Sevoflurane	Dataset_1	Exo	4.29529e-06	-0.471618	7.57709e-06	0.53319	0.0251617	0.573361
Styrene	Both_datasets	Exo	3.12093e-15	-0.851525	1.74995e-14	3.76767e-14	-0.661054	1.84851e-13
Sulfide, allyl methyl	Both_datasets	Endo_both_datasets	6.62397e-11	1.2324	1.89084e-10	3.57689e-06	0.709695	7.29314e-06
Thiophene, 2-methyl-	Both_datasets	Endo_both_datasets	5.06213e-13	1.37216	2.03783e-12	1.90031e-18	1.60194	1.98899e-17
Toluene	Both_datasets	Exo	1.8967e-12	-0.696413	6.33578e-12	9.35837e-15	-0.762349	5.24737e-14
Trichloromonofluoromethane	Both_datasets	Exo	5.51295e-11	-0.617932	1.60284e-10	2.34001e-12	-1.52884	9.42006e-12
1-Decen-3-one	Both_datasets	Endo_both_datasets	2.90533e-10	1.37967	7.47764e-10	1.519e-14	1.54294	7.95195e-14
Ethylbenzene	Both_datasets	Exo	1.17367e-12	-0.766205	4.38728e-12	2.97244e-17	-0.951722	2.33337e-16
Hexane, 2,2,5-trimethyl-	Dataset_2	Exo	0.105811	0.142563	0.122149	0.0140035	-0.265033	0.0205472
