# Supplementary material for: Exhaled breath volatiles for asthma diagnosis: discovery and validation in untreated but symptomatic patients
Source: Sci Rep. 2026 May 7;16:20962. doi: 10.1038/s41598-026-43292-3 (PMC13338015; doi:10.1038/s41598-026-43292-3)
Supplement: Supplementary file 2 — Supplementary Material 2. [file 41598_2026_43292_MOESM2_ESM.xlsx]

## Sheet: Title page
Exhaled breath volatiles for asthma diagnosis: discovery and validation in untreated but symptomatic patients
Agnieszka Turlo, Waqar Ahmed, Ran Wang, Iain White, Maxim Wilkinson, Robin Curnow, Kamila Schmidt, Miriam Bennett, Angela Simpson, Clare Murray, David C Wedge, Stephen J Fowler
Supplementary File 3: Results of fitting linear mixed-effect model of breath-background relationship in Volatile Organic Compounds to training dataset and validation in test dataset.
Final mixed model results
column name	definition
Estimate	model coefficient
Std.Error	standard error of the coefficient estimate
df	degrees of freedom
t value	t statistic associated with the coefficient
p.value	p-value associated with the coefficient
0.025	lower limit of 95% confidence interval for the coefficient estimate
0.975	upper limit of 95% confidence interval for the coefficient estimate
comp	compound name
n	sample size
r2	R2 (proportion of variance explained by the model)
predictor	independent variable name
AIC	Akaike Information Criterion
BIC	Bayesian Information Criterion
Final mixed model error
column name	definition
comp	compound name
model	model type (final / null)
mae	mean absolute error
me	mean error
mape	mean absolute percentage error

## Sheet: Final mixed model results
Estimate	Std. Error	df	t value	p.value	0.025	0.975	comp	n	r2	predictor	AIC	BIC
10.7659	0.604492	83.7964	17.8099	3.18e-30	9.53408	11.9572	.beta._Myrcene	104	0.0524812	(Intercept)	261.125	276.992
0.0426434	0.0621799	80.9168	0.685807	0.494795	-0.079868	0.169744	.beta._Myrcene	104	0.0524812	logBG	261.125	276.992
0.285903	0.187813	51.9753	1.52227	0.134002	-0.0790408	0.6558	.beta._Myrcene	104	0.0524812	DiagnosisNot Asthma	261.125	276.992
0.226233	0.128724	44.4912	1.75751	0.0857098	-0.0254339	0.481319	.beta._Myrcene	104	0.0524812	CoreVisitCV2	261.125	276.992
6.22437	1.13138	99.7463	5.50158	2.92e-07	4.02734	8.41839	.gamma._Terpinene	104	0.140789	(Intercept)	305.726	321.592
0.471596	0.125409	99.7102	3.76046	0.000286197	0.228354	0.715036	.gamma._Terpinene	104	0.140789	logBG	305.726	321.592
-0.221505	0.235135	52.2312	-0.942034	0.350512	-0.681991	0.235222	.gamma._Terpinene	104	0.140789	DiagnosisNot Asthma	305.726	321.592
-0.00673385	0.159842	49.0298	-0.0421281	0.966568	-0.317899	0.313045	.gamma._Terpinene	104	0.140789	CoreVisitCV2	305.726	321.592
6.39143	0.755923	97.2502	8.45513	2.82e-13	4.89371	7.86631	Acetic_acid._1.7.7_trimethyl_bicyclo.2.2.1.hept_2_yl_ester	107	0.216952	(Intercept)	259.224	275.261
0.154892	0.0871199	96.0546	1.77792	0.0785821	-0.0150712	0.327706	Acetic_acid._1.7.7_trimethyl_bicyclo.2.2.1.hept_2_yl_ester	107	0.216952	logBG	259.224	275.261
0.403434	0.179587	62.8057	2.24645	0.0282002	0.0507187	0.751954	Acetic_acid._1.7.7_trimethyl_bicyclo.2.2.1.hept_2_yl_ester	107	0.216952	DiagnosisNot Asthma	259.224	275.261
0.689067	0.119003	55.049	5.79035	3.49e-07	0.454592	0.92134	Acetic_acid._1.7.7_trimethyl_bicyclo.2.2.1.hept_2_yl_ester	107	0.216952	CoreVisitCV2	259.224	275.261
8.31495	0.625643	84.1618	13.2903	2.24e-22	7.06364	9.53455	Alpha_terpinene	108	0.056401	(Intercept)	259.198	275.291
0.0656122	0.0811685	81.1322	0.808346	0.421255	-0.0924626	0.227978	Alpha_terpinene	108	0.056401	logBG	259.198	275.291
0.0730301	0.181219	59.4349	0.402993	0.688399	-0.282657	0.4254	Alpha_terpinene	108	0.056401	DiagnosisNot Asthma	259.198	275.291
0.373962	0.112837	54.5536	3.31418	0.00163737	0.154237	0.596858	Alpha_terpinene	108	0.056401	CoreVisitCV2	259.198	275.291
5.4053	0.776361	94.9136	6.96235	4.32e-10	3.8249	6.98565	Alpha_ylangene	104	0.0680974	(Intercept)	272.198	288.064
0.297104	0.110688	94.1586	2.68415	0.00859166	0.0713164	0.523357	Alpha_ylangene	104	0.0680974	logBG	272.198	288.064
-0.138827	0.172133	51.3543	-0.806507	0.42367	-0.479239	0.194896	Alpha_ylangene	104	0.0680974	DiagnosisNot Asthma	272.198	288.064
0.136154	0.159566	51.2343	0.853274	0.397479	-0.180666	0.448276	Alpha_ylangene	104	0.0680974	CoreVisitCV2	272.198	288.064
8.5664	0.976375	102.258	8.77367	4.1e-14	6.66101	10.4985	Azetidine	107	0.140965	(Intercept)	113.364	129.401
0.316746	0.0791479	102.277	4.00195	0.000119079	0.160191	0.471172	Azetidine	107	0.140965	logBG	113.364	129.401
-0.104507	0.0763124	52.4517	-1.36946	0.176689	-0.25404	0.043742	Azetidine	107	0.140965	DiagnosisNot Asthma	113.364	129.401
0.0479197	0.0677112	52.3305	0.707708	0.482267	-0.0856872	0.180611	Azetidine	107	0.140965	CoreVisitCV2	113.364	129.401
10.8175	0.575445	90.3307	18.7985	5.62e-33	9.69968	11.9366	Benzene._1_ethyl_2_methyl_	106	0.067785	(Intercept)	234.812	250.793
-0.122497	0.062037	87.2564	-1.97458	0.051478	-0.243258	-0.0019822	Benzene._1_ethyl_2_methyl_	106	0.067785	logBG	234.812	250.793
0.101249	0.160647	58.2601	0.63026	0.530989	-0.215365	0.413066	Benzene._1_ethyl_2_methyl_	106	0.067785	DiagnosisNot Asthma	234.812	250.793
0.252981	0.105543	52.0181	2.39696	0.0201594	0.0453752	0.459296	Benzene._1_ethyl_2_methyl_	106	0.067785	CoreVisitCV2	234.812	250.793
3.30398	0.650807	102.974	5.07675	1.71e-06	2.01426	4.59641	Benzoic_acid	107	0.318804	(Intercept)	341.383	357.42
0.550753	0.0851944	102.751	6.46466	3.47e-09	0.381528	0.719957	Benzoic_acid	107	0.318804	logBG	341.383	357.42
0.303974	0.223536	55.6797	1.35984	0.179361	-0.132625	0.738121	Benzoic_acid	107	0.318804	DiagnosisNot Asthma	341.383	357.42
-0.0886805	0.211163	56.4215	-0.419963	0.676108	-0.504784	0.323297	Benzoic_acid	107	0.318804	CoreVisitCV2	341.383	357.42
9.75657	1.26645	98.4603	7.70387	1.06e-11	7.29646	12.2153	Bicyclo.3.1.0.hexane._4_methylene_1_.1_methylethyl._	106	0.0325823	(Intercept)	305.637	321.617
0.208344	0.117527	98.7051	1.77274	0.0793568	-0.0197873	0.436668	Bicyclo.3.1.0.hexane._4_methylene_1_.1_methylethyl._	106	0.0325823	logBG	305.637	321.617
-0.0230086	0.213427	55.9046	-0.107806	0.914536	-0.439492	0.392642	Bicyclo.3.1.0.hexane._4_methylene_1_.1_methylethyl._	106	0.0325823	DiagnosisNot Asthma	305.637	321.617
0.106598	0.16148	54.9037	0.660132	0.511929	-0.212027	0.421822	Bicyclo.3.1.0.hexane._4_methylene_1_.1_methylethyl._	106	0.0325823	CoreVisitCV2	305.637	321.617
7.40082	0.854736	89.5046	8.65861	1.84e-13	5.68132	9.07528	Camphor	106	0.0112692	(Intercept)	283.597	299.578
0.0535087	0.104037	88.699	0.514324	0.608304	-0.150395	0.263165	Camphor	106	0.0112692	logBG	283.597	299.578
0.161856	0.195348	53.7555	0.82855	0.411023	-0.217619	0.546401	Camphor	106	0.0112692	DiagnosisNot Asthma	283.597	299.578
-0.059657	0.141978	49.2056	-0.420183	0.676181	-0.341228	0.217249	Camphor	106	0.0112692	CoreVisitCV2	283.597	299.578
13.528	1.1436	95.1831	11.8293	2.14e-20	11.3035	15.7485	Cyclobutane._methylene_	107	0.0613608	(Intercept)	238.112	254.149
0.23085	0.0866502	95.0744	2.66416	0.00906694	0.0626313	0.399464	Cyclobutane._methylene_	107	0.0613608	logBG	238.112	254.149
0.0169535	0.153233	56.8099	0.110639	0.912293	-0.282613	0.315206	Cyclobutane._methylene_	107	0.0613608	DiagnosisNot Asthma	238.112	254.149
0.0493491	0.112891	54.3758	0.43714	0.663741	-0.175117	0.268912	Cyclobutane._methylene_	107	0.0613608	CoreVisitCV2	238.112	254.149
6.8767	0.722682	103.991	9.51553	8.14e-16	5.45407	8.28916	Cyclohexane._1.2.3_trimethyl_	108	0.0432985	(Intercept)	311.311	327.404
0.185554	0.0919522	103.83	2.01794	0.0461771	0.00593844	0.366825	Cyclohexane._1.2.3_trimethyl_	108	0.0432985	logBG	311.311	327.404
-0.248691	0.222351	61.7612	-1.11846	0.267702	-0.680721	0.185354	Cyclohexane._1.2.3_trimethyl_	108	0.0432985	DiagnosisNot Asthma	311.311	327.404
-0.0712143	0.152048	55.7065	-0.468367	0.64135	-0.367845	0.229524	Cyclohexane._1.2.3_trimethyl_	108	0.0432985	CoreVisitCV2	311.311	327.404
6.71686	0.743788	88.7487	9.03061	3.32e-14	5.1062	8.24315	Cyclohexane._1.2.4_trimethyl_._.1.alpha..2.beta..4.beta.._	108	0.0204334	(Intercept)	341.797	357.89
0.160218	0.0957097	82.085	1.674	0.0979379	-0.0359025	0.369264	Cyclohexane._1.2.4_trimethyl_._.1.alpha..2.beta..4.beta.._	108	0.0204334	logBG	341.797	357.89
0.0206659	0.288524	55.4806	0.0716263	0.943157	-0.540515	0.587866	Cyclohexane._1.2.4_trimethyl_._.1.alpha..2.beta..4.beta.._	108	0.0204334	DiagnosisNot Asthma	341.797	357.89
-0.0830318	0.153837	46.7977	-0.539741	0.591935	-0.38449	0.220233	Cyclohexane._1.2.4_trimethyl_._.1.alpha..2.beta..4.beta.._	108	0.0204334	CoreVisitCV2	341.797	357.89
5.51427	0.70616	100.287	7.80881	5.76e-12	4.13549	6.88476	Cyclohexane._1_ethyl_4_methyl_._trans_	108	0.0779421	(Intercept)	329.812	345.905
0.282671	0.0898632	97.2239	3.14557	0.00219972	0.108301	0.458309	Cyclohexane._1_ethyl_4_methyl_._trans_	108	0.0779421	logBG	329.812	345.905
0.0481713	0.248014	57.4904	0.194228	0.846682	-0.435281	0.53208	Cyclohexane._1_ethyl_4_methyl_._trans_	108	0.0779421	DiagnosisNot Asthma	329.812	345.905
-0.0813681	0.162502	53.1446	-0.500721	0.618635	-0.39762	0.241922	Cyclohexane._1_ethyl_4_methyl_._trans_	108	0.0779421	CoreVisitCV2	329.812	345.905
8.08832	0.923735	101.888	8.7561	4.59e-14	6.2883	9.88108	Cyclohexane._ethenyl_	106	0.0179417	(Intercept)	329.538	345.519
0.0652854	0.115507	101.779	0.565209	0.573175	-0.158898	0.290472	Cyclohexane._ethenyl_	106	0.0179417	logBG	329.538	345.519
-0.259568	0.240174	56.3246	-1.08075	0.284414	-0.726698	0.209266	Cyclohexane._ethenyl_	106	0.0179417	DiagnosisNot Asthma	329.538	345.519
0.0661033	0.180489	53.6028	0.366245	0.715624	-0.288769	0.420013	Cyclohexane._ethenyl_	106	0.0179417	CoreVisitCV2	329.538	345.519
6.1136	0.780163	102.449	7.83632	4.51e-12	4.58932	7.62839	Cyclohexanol_acetate.cis_2_tert_butyl_	108	0.0984797	(Intercept)	263.961	280.054
0.275935	0.0840452	101.689	3.28317	0.00140783	0.112776	0.440206	Cyclohexanol_acetate.cis_2_tert_butyl_	108	0.0984797	logBG	263.961	280.054
-0.0385753	0.175047	57.0244	-0.220371	0.826369	-0.379955	0.302543	Cyclohexanol_acetate.cis_2_tert_butyl_	108	0.0984797	DiagnosisNot Asthma	263.961	280.054
0.244399	0.121951	54.3158	2.00407	0.0500603	0.00351615	0.482551	Cyclohexanol_acetate.cis_2_tert_butyl_	108	0.0984797	CoreVisitCV2	263.961	280.054
7.13986	0.867806	102.687	8.22749	6.3e-13	5.42253	8.84722	Cyclopentane._nonyl_	109	0.0485147	(Intercept)	390.35	406.498
0.178575	0.100487	102.269	1.7771	0.078524	-0.0196245	0.377831	Cyclopentane._nonyl_	109	0.0485147	logBG	390.35	406.498
-0.207942	0.294789	53.3101	-0.705391	0.483638	-0.783957	0.364624	Cyclopentane._nonyl_	109	0.0485147	DiagnosisNot Asthma	390.35	406.498
0.0911989	0.248315	57.4231	0.367271	0.714767	-0.404329	0.57443	Cyclopentane._nonyl_	109	0.0485147	CoreVisitCV2	390.35	406.498
6.49332	0.924843	97.762	7.021	2.93e-10	4.69452	8.28863	D_Menthone	108	0.229447	(Intercept)	337.471	353.564
0.228361	0.11647	96.5632	1.96068	0.0527972	0.00224512	0.454945	D_Menthone	108	0.229447	logBG	337.471	353.564
0.993835	0.253305	61.2094	3.92346	0.000223574	0.498981	1.48665	D_Menthone	108	0.229447	DiagnosisNot Asthma	337.471	353.564
0.52706	0.173471	55.7017	3.03833	0.00361773	0.181932	0.864251	D_Menthone	108	0.229447	CoreVisitCV2	337.471	353.564
4.33301	0.486763	102.678	8.90168	2.08e-14	3.34306	5.3114	Dibenzofuran	107	0.283775	(Intercept)	262.07	278.107
0.378126	0.0747128	102.345	5.06106	1.84e-06	0.226709	0.531135	Dibenzofuran	107	0.283775	logBG	262.07	278.107
0.469159	0.167086	57.5973	2.80789	0.00679583	0.145088	0.797195	Dibenzofuran	107	0.283775	DiagnosisNot Asthma	262.07	278.107
-0.0825325	0.129997	54.3927	-0.634881	0.528168	-0.34341	0.169959	Dibenzofuran	107	0.283775	CoreVisitCV2	262.07	278.107
9.41402	0.754245	86.2281	12.4814	5.04e-21	7.88185	10.8958	Dimethyldisulfide	107	0.0595419	(Intercept)	253.891	269.928
0.181204	0.0695416	84.3779	2.60569	0.0108365	0.0449821	0.32193	Dimethyldisulfide	107	0.0595419	logBG	253.891	269.928
0.141351	0.171182	47.8192	0.825732	0.413057	-0.197015	0.473989	Dimethyldisulfide	107	0.0595419	DiagnosisNot Asthma	253.891	269.928
-0.0523137	0.115924	44.5799	-0.451278	0.653977	-0.278183	0.179936	Dimethyldisulfide	107	0.0595419	CoreVisitCV2	253.891	269.928
5.485	0.927106	80.9802	5.91627	7.55e-08	3.66316	7.37205	Dimethyltrisulfide	106	0.0906543	(Intercept)	386.98	402.96
0.146238	0.13792	74.0043	1.06031	0.292453	-0.137012	0.417326	Dimethyltrisulfide	106	0.0906543	logBG	386.98	402.96
0.928361	0.373343	54.3875	2.48661	0.0159969	0.200122	1.65962	Dimethyltrisulfide	106	0.0906543	DiagnosisNot Asthma	386.98	402.96
0.302581	0.200993	47.205	1.50543	0.138876	-0.0924222	0.696618	Dimethyltrisulfide	106	0.0906543	CoreVisitCV2	386.98	402.96
9.3459	0.858341	93.4669	10.8883	2.59e-18	7.67664	11.0127	Ethane._1.1.2_trichloro_1.2.2_trifluoro_	107	0.0742582	(Intercept)	359.129	375.166
0.0697247	0.078906	90.4594	0.883643	0.379232	-0.0834684	0.223408	Ethane._1.1.2_trichloro_1.2.2_trifluoro_	107	0.0742582	logBG	359.129	375.166
-0.561004	0.29273	60.3528	-1.91645	0.0600461	-1.12997	0.0127625	Ethane._1.1.2_trichloro_1.2.2_trifluoro_	107	0.0742582	DiagnosisNot Asthma	359.129	375.166
-0.408984	0.185302	53.8105	-2.20712	0.0315913	-0.773181	-0.0467741	Ethane._1.1.2_trichloro_1.2.2_trifluoro_	107	0.0742582	CoreVisitCV2	359.129	375.166
5.31343	0.90664	103	5.86057	5.59e-08	3.55421	7.07265	Ethane._1.2_dichloro_	107	0.173744	(Intercept)	282.412	298.449
0.434972	0.0924456	103	4.70517	7.92e-06	0.255593	0.614351	Ethane._1.2_dichloro_	107	0.173744	logBG	282.412	298.449
0.00930128	0.16244	103	0.0572597	0.954449	-0.305893	0.324495	Ethane._1.2_dichloro_	107	0.173744	DiagnosisNot Asthma	282.412	298.449
-0.0317547	0.161422	103	-0.196718	0.844436	-0.344974	0.281464	Ethane._1.2_dichloro_	107	0.173744	CoreVisitCV2	282.412	298.449
5.8154	0.766436	102.949	7.58759	1.51e-11	4.29299	7.31498	Ethyl_butanoate	108	0.270432	(Intercept)	372.537	388.629
0.42054	0.0822371	102.578	5.11375	1.47e-06	0.259516	0.58426	Ethyl_butanoate	108	0.270432	logBG	372.537	388.629
0.628076	0.283271	56.0484	2.21723	0.0306801	0.0766589	1.18088	Ethyl_butanoate	108	0.270432	DiagnosisNot Asthma	372.537	388.629
0.1177	0.218363	55.6469	0.539013	0.592028	-0.310785	0.546447	Ethyl_butanoate	108	0.270432	CoreVisitCV2	372.537	388.629
6.0078	1.01816	96.4639	5.90062	5.37e-08	4.02818	8.05968	Ethylbenzene	108	0.299425	(Intercept)	194.916	211.009
0.488462	0.074845	96.5504	6.52631	3.12e-09	0.337615	0.633984	Ethylbenzene	108	0.299425	logBG	194.916	211.009
-0.167006	0.105068	55.0587	-1.5895	0.117674	-0.371911	0.0372067	Ethylbenzene	108	0.299425	DiagnosisNot Asthma	194.916	211.009
0.0367011	0.10427	57.6377	0.351981	0.726137	-0.165832	0.239232	Ethylbenzene	108	0.299425	CoreVisitCV2	194.916	211.009
11.7147	1.09261	103.408	10.7217	1.76e-18	9.59192	13.8345	Furan._2_methyl_	108	0.117625	(Intercept)	229.128	245.22
0.188547	0.0857713	103.545	2.19825	0.0301577	0.0221205	0.355126	Furan._2_methyl_	108	0.117625	logBG	229.128	245.22
0.422086	0.152193	57.9068	2.77335	0.00745311	0.125108	0.718279	Furan._2_methyl_	108	0.117625	DiagnosisNot Asthma	229.128	245.22
-0.0294305	0.100129	53.2235	-0.293925	0.769959	-0.225376	0.168068	Furan._2_methyl_	108	0.117625	CoreVisitCV2	229.128	245.22
7.39004	0.914221	102.746	8.08344	1.29e-12	5.61291	9.16403	Heptane._2.4_dimethyl_	108	0.146992	(Intercept)	284.21	300.303
0.341229	0.083986	103.149	4.06293	9.47e-05	0.178224	0.504571	Heptane._2.4_dimethyl_	108	0.146992	logBG	284.21	300.303
-0.0499009	0.161988	57.4136	-0.308053	0.759157	-0.364697	0.266008	Heptane._2.4_dimethyl_	108	0.146992	DiagnosisNot Asthma	284.21	300.303
-0.220626	0.158908	59.4761	-1.38839	0.170197	-0.530852	0.0891785	Heptane._2.4_dimethyl_	108	0.146992	CoreVisitCV2	284.21	300.303
9.20682	1.14176	100.974	8.06368	1.57e-12	6.98262	11.4226	Heptane._3_methylene_	105	0.0572961	(Intercept)	169.647	185.57
0.160382	0.0973362	100.995	1.64771	0.102521	-0.0285076	0.350025	Heptane._3_methylene_	105	0.0572961	logBG	169.647	185.57
-0.120009	0.115542	58.0985	-1.03866	0.303266	-0.345317	0.104547	Heptane._3_methylene_	105	0.0572961	DiagnosisNot Asthma	169.647	185.57
-0.0934333	0.0822153	54.1975	-1.13645	0.26077	-0.25358	0.0698574	Heptane._3_methylene_	105	0.0572961	CoreVisitCV2	169.647	185.57
7.42249	0.970144	101.977	7.65092	1.16e-11	5.51706	9.34871	Hexane._2.2.5_trimethyl_	106	0.124361	(Intercept)	298.02	314
0.234313	0.0946715	101.944	2.47501	0.0149722	0.0459812	0.420459	Hexane._2.2.5_trimethyl_	106	0.124361	logBG	298.02	314
0.557118	0.193187	56.7799	2.88383	0.00554108	0.180647	0.933096	Hexane._2.2.5_trimethyl_	106	0.124361	DiagnosisNot Asthma	298.02	314
-0.109098	0.167329	58.0954	-0.651998	0.516974	-0.434123	0.224603	Hexane._2.2.5_trimethyl_	106	0.124361	CoreVisitCV2	298.02	314
4.48865	0.957739	101.995	4.68671	8.61e-06	2.60928	6.35333	Hexane._3.3_dimethyl_	106	0.142031	(Intercept)	384.732	400.712
0.473272	0.113652	101.768	4.16421	6.56e-05	0.252024	0.696636	Hexane._3.3_dimethyl_	106	0.142031	logBG	384.732	400.712
-0.0332829	0.295604	56.4587	-0.112593	0.910753	-0.608916	0.542511	Hexane._3.3_dimethyl_	106	0.142031	DiagnosisNot Asthma	384.732	400.712
0.038597	0.250275	54.6632	0.154219	0.878005	-0.450114	0.533284	Hexane._3.3_dimethyl_	106	0.142031	CoreVisitCV2	384.732	400.712
5.65866	1.32462	101.233	4.27192	4.38e-05	3.08895	8.23572	Indole	107	0.085573	(Intercept)	498.521	514.558
0.521857	0.197104	97.8594	2.64763	0.00944888	0.137356	0.904231	Indole	107	0.085573	logBG	498.521	514.558
0.836765	0.599198	56.0592	1.39648	0.168076	-0.335446	2.00253	Indole	107	0.085573	DiagnosisNot Asthma	498.521	514.558
0.0301162	0.356755	51.8601	0.084417	0.93305	-0.667452	0.734101	Indole	107	0.085573	CoreVisitCV2	498.521	514.558
11.2667	0.974408	101.409	11.5626	3.17e-20	9.36863	13.1573	Limonene	106	0.0978312	(Intercept)	326.567	342.548
0.225651	0.0759089	101.13	2.97266	0.00369029	0.0783587	0.373632	Limonene	106	0.0978312	logBG	326.567	342.548
0.160674	0.24856	58.8382	0.64642	0.520521	-0.323115	0.645212	Limonene	106	0.0978312	DiagnosisNot Asthma	326.567	342.548
0.322873	0.165997	55.2787	1.94506	0.0568611	-0.00257575	0.648586	Limonene	106	0.0978312	CoreVisitCV2	326.567	342.548
5.79785	0.768787	102.314	7.54155	1.96e-11	4.27782	7.30038	Menthofuran	107	0.136544	(Intercept)	357.749	373.786
0.18884	0.0989682	102.442	1.90809	0.0591793	-0.00488508	0.384859	Menthofuran	107	0.136544	logBG	357.749	373.786
0.696967	0.257874	59.6354	2.70274	0.00894429	0.195337	1.19954	Menthofuran	107	0.136544	DiagnosisNot Asthma	357.749	373.786
0.289188	0.216452	56.7144	1.33604	0.186872	-0.142412	0.709859	Menthofuran	107	0.136544	CoreVisitCV2	357.749	373.786
6.05483	1.15857	97.6777	5.22613	9.82e-07	3.80044	8.33792	Menthol_isomer	106	0.229214	(Intercept)	350.201	366.181
0.370299	0.132142	97.6895	2.80227	0.00611954	0.110165	0.627317	Menthol_isomer	106	0.229214	logBG	350.201	366.181
0.711191	0.268277	58.6371	2.65095	0.0103045	0.188373	1.2338	Menthol_isomer	106	0.229214	DiagnosisNot Asthma	350.201	366.181
1.01752	0.200336	51.8494	5.07906	5.25e-06	0.617418	1.407	Menthol_isomer	106	0.229214	CoreVisitCV2	350.201	366.181
6.86405	1.56658	103.979	4.38154	2.82e-05	3.82521	9.90775	Methyl_thiocyanate	108	0.0914073	(Intercept)	428.968	445.061
0.540471	0.171152	103.917	3.15785	0.00208092	0.207965	0.87248	Methyl_thiocyanate	108	0.0914073	logBG	428.968	445.061
-0.252906	0.365356	57.6714	-0.69222	0.491577	-0.963726	0.459789	Methyl_thiocyanate	108	0.0914073	DiagnosisNot Asthma	428.968	445.061
0.106299	0.284356	55.5785	0.373823	0.709959	-0.448393	0.669329	Methyl_thiocyanate	108	0.0914073	CoreVisitCV2	428.968	445.061
10.0357	0.90997	91.5487	11.0286	1.72e-18	8.20394	11.8181	Methylthioacetate	108	0.0391775	(Intercept)	269.928	286.021
0.133272	0.0834866	90.7343	1.59633	0.113892	-0.0304091	0.301792	Methylthioacetate	108	0.0391775	logBG	269.928	286.021
-0.178515	0.161562	55.4139	-1.10493	0.273966	-0.494709	0.136033	Methylthioacetate	108	0.0391775	DiagnosisNot Asthma	269.928	286.021
0.0922504	0.139483	54.6618	0.661374	0.51115	-0.182972	0.36449	Methylthioacetate	108	0.0391775	CoreVisitCV2	269.928	286.021
4.87926	0.901832	100.26	5.41039	4.29e-07	3.09241	6.65208	P_Menth_8_en_3_ol	106	0.191585	(Intercept)	255.962	271.943
0.29938	0.107103	100.081	2.79525	0.00621747	0.0888672	0.511462	P_Menth_8_en_3_ol	106	0.191585	logBG	255.962	271.943
0.590876	0.151637	55.8829	3.89665	0.000263308	0.294612	0.885176	P_Menth_8_en_3_ol	106	0.191585	DiagnosisNot Asthma	255.962	271.943
0.201314	0.139923	56.1747	1.43875	0.155771	-0.0779211	0.473455	P_Menth_8_en_3_ol	106	0.191585	CoreVisitCV2	255.962	271.943
7.44106	0.594799	99.0396	12.5102	4.18e-22	6.26015	8.60488	Pentadecafluorooctanoic_acid._2_ethylhexyl_ester	106	0.170556	(Intercept)	254.894	270.875
0.246239	0.0531991	98.3848	4.62863	1.13e-05	0.141769	0.352617	Pentadecafluorooctanoic_acid._2_ethylhexyl_ester	106	0.170556	logBG	254.894	270.875
-0.238904	0.183386	57.3467	-1.30274	0.19787	-0.594968	0.121228	Pentadecafluorooctanoic_acid._2_ethylhexyl_ester	106	0.170556	DiagnosisNot Asthma	254.894	270.875
-0.10175	0.1115	50.338	-0.912553	0.365828	-0.326282	0.114707	Pentadecafluorooctanoic_acid._2_ethylhexyl_ester	106	0.170556	CoreVisitCV2	254.894	270.875
3.44557	0.617492	102	5.57995	1.99e-07	2.24753	4.64362	Phenylethyl_Alcohol	106	0.368934	(Intercept)	361.038	377.019
0.502632	0.0655642	102	7.66626	1.07e-11	0.375426	0.629839	Phenylethyl_Alcohol	106	0.368934	logBG	361.038	377.019
0.233557	0.241742	102	0.966142	0.336258	-0.235466	0.702581	Phenylethyl_Alcohol	106	0.368934	DiagnosisNot Asthma	361.038	377.019
-0.188338	0.245153	102	-0.768249	0.444114	-0.663978	0.287302	Phenylethyl_Alcohol	106	0.368934	CoreVisitCV2	361.038	377.019
1.73251	1.01426	100.397	1.70815	0.0906979	-0.2432	3.71218	Phenylethyne	109	0.539647	(Intercept)	252.759	268.907
0.891778	0.0834994	100.514	10.6801	3.03e-18	0.728699	1.0545	Phenylethyne	109	0.539647	logBG	252.759	268.907
-0.0901225	0.143113	60.3188	-0.629729	0.53125	-0.368349	0.188388	Phenylethyne	109	0.539647	DiagnosisNot Asthma	252.759	268.907
-0.367033	0.130852	61.2527	-2.80494	0.00673491	-0.623128	-0.109643	Phenylethyne	109	0.539647	CoreVisitCV2	252.759	268.907
11.5204	0.922957	78.2347	12.482	2.66e-20	9.71223	13.3116	Propane._1_.methylthio._	107	0.0145366	(Intercept)	362.47	378.506
0.135397	0.129462	73.6205	1.04585	0.299053	-0.115915	0.389336	Propane._1_.methylthio._	107	0.0145366	logBG	362.47	378.506
0.177723	0.330978	57.6387	0.536963	0.59336	-0.469999	0.823142	Propane._1_.methylthio._	107	0.0145366	DiagnosisNot Asthma	362.47	378.506
-0.129077	0.170414	50.173	-0.757431	0.452335	-0.464699	0.203716	Propane._1_.methylthio._	107	0.0145366	CoreVisitCV2	362.47	378.506
8.7458	0.944387	93.6055	9.26083	7.1e-15	6.79542	10.6211	Undecane._2.7_dimethyl_	108	0.0127263	(Intercept)	330.3	346.393
-0.00759472	0.105629	92.3919	-0.0718997	0.942837	-0.216931	0.210155	Undecane._2.7_dimethyl_	108	0.0127263	logBG	330.3	346.393
-0.001762	0.242985	56.2768	-0.00725147	0.99424	-0.476115	0.472264	Undecane._2.7_dimethyl_	108	0.0127263	DiagnosisNot Asthma	330.3	346.393
-0.242325	0.165511	51.2781	-1.46411	0.149268	-0.566807	0.0830484	Undecane._2.7_dimethyl_	108	0.0127263	CoreVisitCV2	330.3	346.393
8.28708	0.869113	100.796	9.53509	9.66e-16	6.53979	10.011	Unknown_C12H24	105	0.166347	(Intercept)	229.692	245.616
0.210828	0.0728164	100.787	2.89534	0.00464427	0.0660776	0.357641	Unknown_C12H24	105	0.166347	logBG	229.692	245.616
-0.450834	0.157588	57.3967	-2.86083	0.00588435	-0.756606	-0.141616	Unknown_C12H24	105	0.166347	DiagnosisNot Asthma	229.692	245.616
-0.0873932	0.105308	51.8934	-0.82988	0.410408	-0.295976	0.118109	Unknown_C12H24	105	0.166347	CoreVisitCV2	229.692	245.616
7.03752	0.589721	100.622	11.9336	5.56e-21	5.86548	8.19568	X1.3.7_Octatriene._3.7_dimethyl_	105	0.0992808	(Intercept)	251.585	267.508
0.204878	0.0722393	99.9682	2.8361	0.00552844	0.0632583	0.348411	X1.3.7_Octatriene._3.7_dimethyl_	105	0.0992808	logBG	251.585	267.508
-0.0391009	0.160065	54.3114	-0.244281	0.807934	-0.351217	0.272633	X1.3.7_Octatriene._3.7_dimethyl_	105	0.0992808	DiagnosisNot Asthma	251.585	267.508
0.287071	0.128522	52.3448	2.23362	0.0298056	0.0362726	0.541663	X1.3.7_Octatriene._3.7_dimethyl_	105	0.0992808	CoreVisitCV2	251.585	267.508
6.53157	0.686884	102.154	9.50899	9.82e-16	5.14364	7.89329	X1_Butanol._3_methyl_._acetate	108	0.246929	(Intercept)	312.867	328.96
0.407153	0.069435	102.18	5.8638	5.6e-08	0.268833	0.548324	X1_Butanol._3_methyl_._acetate	108	0.246929	logBG	312.867	328.96
-0.281294	0.205397	56.8601	-1.36951	0.176224	-0.680268	0.121162	X1_Butanol._3_methyl_._acetate	108	0.246929	DiagnosisNot Asthma	312.867	328.96
-0.0932396	0.164525	55.0032	-0.566721	0.573209	-0.41713	0.2288	X1_Butanol._3_methyl_._acetate	108	0.246929	CoreVisitCV2	312.867	328.96
5.12949	1.0283	104	4.98833	2.45e-06	3.13402	7.12495	X1_Decen_3_one	108	0.0877017	(Intercept)	393.006	409.099
0.257382	0.180816	104	1.42344	0.1576	-0.0935021	0.608266	X1_Decen_3_one	108	0.0877017	logBG	393.006	409.099
0.515462	0.272593	104	1.89096	0.061413	-0.0135202	1.04444	X1_Decen_3_one	108	0.0877017	DiagnosisNot Asthma	393.006	409.099
0.560028	0.271447	104	2.06312	0.0415921	0.03327	1.08679	X1_Decen_3_one	108	0.0877017	CoreVisitCV2	393.006	409.099
4.53785	0.711782	93.2602	6.37533	6.91e-09	3.14039	5.92043	X1_Ethyl_4_methylcyclohexane	107	0.100298	(Intercept)	341.418	357.455
0.387039	0.0957452	87.2357	4.04238	0.000113738	0.201126	0.575585	X1_Ethyl_4_methylcyclohexane	107	0.100298	logBG	341.418	357.455
0.0326741	0.291398	58.4897	0.112129	0.911105	-0.535962	0.601353	X1_Ethyl_4_methylcyclohexane	107	0.100298	DiagnosisNot Asthma	341.418	357.455
-0.084449	0.156178	50.5907	-0.540721	0.591073	-0.391622	0.221184	X1_Ethyl_4_methylcyclohexane	107	0.100298	CoreVisitCV2	341.418	357.455
9.97286	1.12795	100.786	8.8416	3.22e-14	7.77058	12.1972	X1_Propene._1_.methylthio._._.E._	105	0.0301641	(Intercept)	282.143	298.067
0.143446	0.0963403	100.527	1.48895	0.139631	-0.0465876	0.331445	X1_Propene._1_.methylthio._._.E._	105	0.0301641	logBG	282.143	298.067
0.0621122	0.194548	55.1828	0.319265	0.750731	-0.317279	0.440817	X1_Propene._1_.methylthio._._.E._	105	0.0301641	DiagnosisNot Asthma	282.143	298.067
-0.168633	0.143707	51.7601	-1.17345	0.245987	-0.45609	0.11075	X1_Propene._1_.methylthio._._.E._	105	0.0301641	CoreVisitCV2	282.143	298.067
3.63212	0.342504	96.235	10.6046	7.31e-18	2.9506	4.30194	X1_methylindole	107	0.268769	(Intercept)	284.912	300.949
0.320598	0.0503848	90.8565	6.363	7.87e-09	0.221279	0.422789	X1_methylindole	107	0.268769	logBG	284.912	300.949
-0.088727	0.188911	52.9307	-0.469675	0.640516	-0.457352	0.280225	X1_methylindole	107	0.268769	DiagnosisNot Asthma	284.912	300.949
0.00894917	0.141748	47.8272	0.0631342	0.949923	-0.270584	0.287004	X1_methylindole	107	0.268769	CoreVisitCV2	284.912	300.949
6.9854	1.23177	104	5.671	1.28e-07	4.59507	9.37573	X1_pentanol	108	0.0940666	(Intercept)	236.033	252.125
0.346592	0.108119	104	3.20564	0.00179032	0.136781	0.556404	X1_pentanol	108	0.0940666	logBG	236.033	252.125
-0.133061	0.128679	104	-1.03406	0.303507	-0.38277	0.116647	X1_pentanol	108	0.0940666	DiagnosisNot Asthma	236.033	252.125
-0.0439413	0.127612	104	-0.344334	0.73129	-0.29158	0.203697	X1_pentanol	108	0.0940666	CoreVisitCV2	236.033	252.125
7.64558	0.864965	102.906	8.83917	2.81e-14	5.93678	9.33447	X2.2_Dimethoxybutane	108	0.0298522	(Intercept)	337.195	353.288
0.131646	0.090666	102.416	1.45199	0.149562	-0.0452588	0.310728	X2.2_Dimethoxybutane	108	0.0298522	logBG	337.195	353.288
0.139015	0.212397	58.6922	0.654506	0.515343	-0.276823	0.551472	X2.2_Dimethoxybutane	108	0.0298522	DiagnosisNot Asthma	337.195	353.288
-0.197464	0.201083	59.9123	-0.982003	0.330047	-0.592009	0.19611	X2.2_Dimethoxybutane	108	0.0298522	CoreVisitCV2	337.195	353.288
6.63821	0.654066	103.695	10.1491	3.22e-17	5.36307	7.92982	X2.4_Dimethyl_1_heptene	108	0.117924	(Intercept)	321.115	337.208
0.275551	0.0746791	103.314	3.6898	0.000360179	0.128531	0.420848	X2.4_Dimethyl_1_heptene	108	0.117924	logBG	321.115	337.208
0.0801929	0.205492	50.4846	0.390249	0.697994	-0.318458	0.485614	X2.4_Dimethyl_1_heptene	108	0.117924	DiagnosisNot Asthma	321.115	337.208
-0.180577	0.177992	50.2291	-1.01452	0.315196	-0.530254	0.170628	X2.4_Dimethyl_1_heptene	108	0.117924	CoreVisitCV2	321.115	337.208
10.0123	0.764309	101.157	13.0998	1.61e-23	8.51112	11.4988	X2.4_dimethylfuran	107	0.0119456	(Intercept)	265.118	281.155
0.0541953	0.0727823	101.065	0.744622	0.458228	-0.0874417	0.19735	X2.4_dimethylfuran	107	0.0119456	logBG	265.118	281.155
0.00235756	0.169946	58.5903	0.0138724	0.988979	-0.328485	0.333728	X2.4_dimethylfuran	107	0.0119456	DiagnosisNot Asthma	265.118	281.155
-0.12719	0.13001	56.5603	-0.978307	0.332089	-0.383413	0.126702	X2.4_dimethylfuran	107	0.0119456	CoreVisitCV2	265.118	281.155
6.32405	0.857337	93.555	7.37639	6.48e-11	4.63337	7.99187	X2_Cyclopenten_1_one	106	0.0541551	(Intercept)	337.107	353.087
0.26567	0.100208	90.7115	2.65119	0.00946547	0.0708371	0.463489	X2_Cyclopenten_1_one	106	0.0541551	logBG	337.107	353.087
-0.107564	0.280561	59.8168	-0.38339	0.70279	-0.654688	0.439485	X2_Cyclopenten_1_one	106	0.0541551	DiagnosisNot Asthma	337.107	353.087
0.1419	0.163664	51.6847	0.86702	0.389939	-0.180453	0.461684	X2_Cyclopenten_1_one	106	0.0541551	CoreVisitCV2	337.107	353.087
7.26256	0.680734	104	10.6687	2.16e-18	5.94156	8.58543	X2_Tridecene._.Z._	108	0.0185601	(Intercept)	294.15	310.243
0.0992733	0.0855047	104	1.16103	0.248289	-0.067574	0.2652	X2_Tridecene._.Z._	108	0.0185601	logBG	294.15	310.243
0.154436	0.170615	104	0.905172	0.367467	-0.17664	0.493308	X2_Tridecene._.Z._	108	0.0185601	DiagnosisNot Asthma	294.15	310.243
-0.0556108	0.167526	104	-0.331953	0.740593	-0.380704	0.269483	X2_Tridecene._.Z._	108	0.0185601	CoreVisitCV2	294.15	310.243
11.1798	0.412379	62.594	27.1105	2.68e-36	10.3796	11.9993	X3_Carene	106	0.00468465	(Intercept)	200.812	216.792
0.0259782	0.0344835	56.3644	0.753353	0.454373	-0.0429797	0.0928842	X3_Carene	106	0.00468465	logBG	200.812	216.792
0.0479509	0.155843	52.2382	0.307688	0.759543	-0.257961	0.352519	X3_Carene	106	0.00468465	DiagnosisNot Asthma	200.812	216.792
-0.00242651	0.0765692	43.144	-0.0316904	0.974865	-0.152095	0.148705	X3_Carene	106	0.00468465	CoreVisitCV2	200.812	216.792
3.98207	0.566053	101.083	7.0348	2.43e-10	2.85039	5.09365	X4_ethyl_2.2_dimethylhexane	107	0.198717	(Intercept)	298.483	314.52
0.322656	0.0891367	98.6545	3.61979	0.00046743	0.147894	0.501227	X4_ethyl_2.2_dimethylhexane	107	0.198717	logBG	298.483	314.52
0.54462	0.188469	56.4979	2.8897	0.00546051	0.178043	0.912838	X4_ethyl_2.2_dimethylhexane	107	0.198717	DiagnosisNot Asthma	298.483	314.52
0.0221951	0.164273	53.7415	0.135112	0.893028	-0.298519	0.347009	X4_ethyl_2.2_dimethylhexane	107	0.198717	CoreVisitCV2	298.483	314.52
8.248	0.813041	104.828	10.1446	2.95e-17	6.66154	9.82596	X4_heptanone	109	0.0403136	(Intercept)	364.433	380.581
0.0416837	0.109215	104.67	0.381667	0.703482	-0.170359	0.255136	X4_heptanone	109	0.0403136	logBG	364.433	380.581
-0.487865	0.25456	53.0651	-1.9165	0.0606935	-0.985876	0.00711465	X4_heptanone	109	0.0403136	DiagnosisNot Asthma	364.433	380.581
-0.032969	0.209738	52.26	-0.157192	0.8757	-0.449958	0.376382	X4_heptanone	109	0.0403136	CoreVisitCV2	364.433	380.581
5.95352	1.49674	103.963	3.97767	0.000128901	3.01226	8.87168	Acetic_acid	108	0.252581	(Intercept)	240.07	256.163
0.579557	0.0974682	103.971	5.94611	3.72e-08	0.3896	0.770949	Acetic_acid	108	0.252581	logBG	240.07	256.163
0.165677	0.155108	55.5535	1.06814	0.290077	-0.136728	0.467793	Acetic_acid	108	0.252581	DiagnosisNot Asthma	240.07	256.163
0.0451786	0.109406	51.2521	0.412946	0.681369	-0.169802	0.260543	Acetic_acid	108	0.252581	CoreVisitCV2	240.07	256.163
6.10216	1.00899	102.577	6.04777	2.41e-08	4.03902	8.13543	Acetoin	107	0.274569	(Intercept)	337.328	353.365
0.524663	0.084756	102.173	6.19028	1.26e-08	0.353476	0.69802	Acetoin	107	0.274569	logBG	337.328	353.365
-0.0157771	0.233418	54.1672	-0.0675917	0.94636	-0.473582	0.437049	Acetoin	107	0.274569	DiagnosisNot Asthma	337.328	353.365
0.0776477	0.191122	52.1251	0.406272	0.686206	-0.300125	0.45215	Acetoin	107	0.274569	CoreVisitCV2	337.328	353.365
12.4119	1.23934	101.735	10.0149	7.74e-17	9.99281	14.8165	Acetone	108	0.0879647	(Intercept)	234.251	250.344
0.21419	0.0761459	101.645	2.81288	0.0058944	0.0664602	0.362748	Acetone	108	0.0879647	logBG	234.251	250.344
0.119558	0.134864	56.1742	0.886502	0.379127	-0.143716	0.382043	Acetone	108	0.0879647	DiagnosisNot Asthma	234.251	250.344
-0.138123	0.120049	56.589	-1.15055	0.254756	-0.372186	0.099425	Acetone	108	0.0879647	CoreVisitCV2	234.251	250.344
4.9224	0.665548	102.962	7.39601	3.89e-11	3.63029	6.21349	Acetophenone	107	0.57947	(Intercept)	153.95	169.987
0.621157	0.052196	102.892	11.9005	4.69e-21	0.519906	0.722518	Acetophenone	107	0.57947	logBG	153.95	169.987
0.0416539	0.0929018	58.8388	0.448365	0.655537	-0.13903	0.22277	Acetophenone	107	0.57947	DiagnosisNot Asthma	153.95	169.987
-0.0767347	0.0820831	59.1727	-0.934842	0.353669	-0.239858	0.0828571	Acetophenone	107	0.57947	CoreVisitCV2	153.95	169.987
7.80643	1.21502	74.6361	6.42496	1.11e-08	5.44807	10.1899	Benzaldehyde	107	0.202512	(Intercept)	69.0399	85.0768
0.466944	0.0768248	74.6757	6.07803	4.74e-08	0.316229	0.61606	Benzaldehyde	107	0.202512	logBG	69.0399	85.0768
0.0364484	0.0759231	56.8864	0.48007	0.633019	-0.111822	0.184811	Benzaldehyde	107	0.202512	DiagnosisNot Asthma	69.0399	85.0768
-0.0262313	0.0442148	49.5625	-0.59327	0.555698	-0.11362	0.0599808	Benzaldehyde	107	0.202512	CoreVisitCV2	69.0399	85.0768
8.50902	1.24467	102.692	6.83638	5.95e-10	6.09347	10.934	Benzene	107	0.221657	(Intercept)	109.485	125.522
0.439188	0.0835293	102.688	5.25789	7.97e-07	0.276365	0.601328	Benzene	107	0.221657	logBG	109.485	125.522
-0.0747592	0.0795266	52.4539	-0.940053	0.351499	-0.230042	0.0799111	Benzene	107	0.221657	DiagnosisNot Asthma	109.485	125.522
-0.0717495	0.0628662	51.4288	-1.1413	0.25903	-0.193912	0.054865	Benzene	107	0.221657	CoreVisitCV2	109.485	125.522
5.56191	0.730468	83.901	7.61417	3.59e-11	4.10273	6.98711	Benzene._1.4_dichloro_	107	0.0974604	(Intercept)	364.483	380.52
0.294421	0.0950038	74.4262	3.09904	0.00273973	0.109154	0.485753	Benzene._1.4_dichloro_	107	0.0974604	logBG	364.483	380.52
0.640384	0.365713	59.0729	1.75106	0.0851269	-0.0737492	1.35486	Benzene._1.4_dichloro_	107	0.0974604	DiagnosisNot Asthma	364.483	380.52
-0.177933	0.156145	49.271	-1.13954	0.25999	-0.488692	0.125596	Benzene._1.4_dichloro_	107	0.0974604	CoreVisitCV2	364.483	380.52
4.5904	0.859074	104.577	5.34343	5.37e-07	2.89209	6.26967	Benzene._1_ethenyl_3.5_dimethyl_	109	0.177124	(Intercept)	276.665	292.813
0.458828	0.102165	104.699	4.49107	1.83e-05	0.25915	0.660643	Benzene._1_ethenyl_3.5_dimethyl_	109	0.177124	logBG	276.665	292.813
0.106561	0.176781	59.334	0.602787	0.548947	-0.237095	0.451704	Benzene._1_ethenyl_3.5_dimethyl_	109	0.177124	DiagnosisNot Asthma	276.665	292.813
0.102294	0.139061	56.187	0.735606	0.465031	-0.170203	0.375775	Benzene._1_ethenyl_3.5_dimethyl_	109	0.177124	CoreVisitCV2	276.665	292.813
10.9668	0.794632	101.472	13.8011	5.04e-25	9.42538	12.5103	Benzene._propyl_	106	0.0198571	(Intercept)	124.106	140.086
-0.00445101	0.0678205	101.324	-0.0656293	0.947802	-0.136192	0.12711	Benzene._propyl_	106	0.0198571	logBG	124.106	140.086
-0.11356	0.0888081	58.063	-1.27871	0.206087	-0.286356	0.0596114	Benzene._propyl_	106	0.0198571	DiagnosisNot Asthma	124.106	140.086
0.00210882	0.0660248	56.5463	0.0319399	0.974632	-0.127161	0.131798	Benzene._propyl_	106	0.0198571	CoreVisitCV2	124.106	140.086
7.62307	0.894768	98.4255	8.5196	1.9e-13	5.88768	9.35788	Benzoic_acid._methyl_ester	108	0.117852	(Intercept)	209.985	226.078
0.268922	0.0807283	97.8732	3.3312	0.00122083	0.112396	0.425501	Benzoic_acid._methyl_ester	108	0.117852	logBG	209.985	226.078
0.0870506	0.124502	57.4414	0.699189	0.487255	-0.155004	0.329242	Benzoic_acid._methyl_ester	108	0.117852	DiagnosisNot Asthma	209.985	226.078
-0.203924	0.106254	54.1393	-1.9192	0.060236	-0.417075	0.00275118	Benzoic_acid._methyl_ester	108	0.117852	CoreVisitCV2	209.985	226.078
11.5416	1.16445	84.1841	9.91155	8.54e-16	9.26555	13.8876	Benzonitrile	106	0.0777486	(Intercept)	107.451	123.432
0.134408	0.0882399	84.1946	1.52321	0.131455	-0.0433568	0.306874	Benzonitrile	106	0.0777486	logBG	107.451	123.432
0.0709738	0.0909357	52.6241	0.780483	0.438604	-0.106262	0.249152	Benzonitrile	106	0.0777486	DiagnosisNot Asthma	107.451	123.432
-0.193945	0.0539337	45.383	-3.59599	0.000793754	-0.301503	-0.0888425	Benzonitrile	106	0.0777486	CoreVisitCV2	107.451	123.432
9.35862	1.65219	105	5.66436	1.3e-07	6.15214	12.5651	Carbon_disulfide	109	0.0600174	(Intercept)	265.118	281.266
0.307651	0.120938	105	2.54388	0.0124191	0.0729422	0.542361	Carbon_disulfide	109	0.0600174	logBG	265.118	281.266
0.0455792	0.145165	105	0.313981	0.754158	-0.236149	0.327307	Carbon_disulfide	109	0.0600174	DiagnosisNot Asthma	265.118	281.266
-0.125771	0.145041	105	-0.867138	0.387844	-0.407257	0.155716	Carbon_disulfide	109	0.0600174	CoreVisitCV2	265.118	281.266
8.20706	1.02271	95.1885	8.02484	2.64e-12	6.07433	10.2622	Cis_1_Ethyl_3_methyl_cyclohexane	109	0.0447227	(Intercept)	259.966	276.114
0.164411	0.09706	93.9783	1.69391	0.0935946	-0.0304885	0.366994	Cis_1_Ethyl_3_methyl_cyclohexane	109	0.0447227	logBG	259.966	276.114
-0.164042	0.171369	54.7534	-0.95725	0.342649	-0.499886	0.169463	Cis_1_Ethyl_3_methyl_cyclohexane	109	0.0447227	DiagnosisNot Asthma	259.966	276.114
0.149611	0.11624	51.1909	1.28709	0.203852	-0.0760682	0.383845	Cis_1_Ethyl_3_methyl_cyclohexane	109	0.0447227	CoreVisitCV2	259.966	276.114
12.5343	1.27761	104	9.81076	1.78e-16	10.055	15.0136	Cyclobutane	108	0.0236233	(Intercept)	209.943	226.035
0.00604193	0.0958501	104	0.0630352	0.949859	-0.17996	0.192044	Cyclobutane	108	0.0236233	logBG	209.943	226.035
0.183142	0.114837	104	1.5948	0.113791	-0.039705	0.40599	Cyclobutane	108	0.0236233	DiagnosisNot Asthma	209.943	226.035
-0.0124044	0.112389	104	-0.11037	0.912328	-0.230502	0.205693	Cyclobutane	108	0.0236233	CoreVisitCV2	209.943	226.035
6.3107	1.65607	105	3.81065	0.000233909	3.0967	9.5247	Cyclohexane	109	0.10091	(Intercept)	315.201	331.349
0.419347	0.124316	105	3.37324	0.00104137	0.178082	0.660611	Cyclohexane	109	0.10091	logBG	315.201	331.349
-0.0862229	0.184562	105	-0.467177	0.641342	-0.444409	0.271963	Cyclohexane	109	0.10091	DiagnosisNot Asthma	315.201	331.349
0.0999876	0.182817	105	0.546926	0.58559	-0.254813	0.454789	Cyclohexane	109	0.10091	CoreVisitCV2	315.201	331.349
7.58364	0.820423	103.895	9.24357	3.32e-15	5.92831	9.20674	Cyclohexane._ethyl_	109	0.0859165	(Intercept)	281.785	297.933
0.219491	0.083037	103.849	2.64329	0.00948231	0.0550463	0.387284	Cyclohexane._ethyl_	109	0.0859165	logBG	281.785	297.933
-0.247309	0.166339	55.3579	-1.48678	0.142748	-0.570995	0.0775435	Cyclohexane._ethyl_	109	0.0859165	DiagnosisNot Asthma	281.785	297.933
0.118603	0.147386	56.2587	0.804711	0.424374	-0.171559	0.407198	Cyclohexane._ethyl_	109	0.0859165	CoreVisitCV2	281.785	297.933
6.6459	1.08536	95.8144	6.12325	2.01e-08	4.53821	8.75309	Cyclohexanone	108	0.193539	(Intercept)	137.111	153.204
0.354096	0.0910775	95.6945	3.88786	0.000186552	0.177249	0.530981	Cyclohexanone	108	0.193539	logBG	137.111	153.204
-0.173653	0.0842727	58.2297	-2.06061	0.0438167	-0.337125	-0.00905745	Cyclohexanone	108	0.193539	DiagnosisNot Asthma	137.111	153.204
-0.130414	0.0760861	58.7429	-1.71403	0.0917958	-0.280032	0.0188407	Cyclohexanone	108	0.193539	CoreVisitCV2	137.111	153.204
15.0439	1.12801	94.6436	13.3367	1.86e-23	12.8523	17.2373	Cyclopentane	108	0.0637536	(Intercept)	107.376	123.469
-0.0960515	0.0841116	94.586	-1.14195	0.256356	-0.259593	0.0673787	Cyclopentane	108	0.0637536	logBG	107.376	123.469
0.170885	0.0846449	59.6089	2.01885	0.0480082	0.00609164	0.336229	Cyclopentane	108	0.0637536	DiagnosisNot Asthma	107.376	123.469
-0.0156332	0.0576883	56.7978	-0.270994	0.787378	-0.128723	0.0973295	Cyclopentane	108	0.0637536	CoreVisitCV2	107.376	123.469
8.15799	0.732213	103	11.1415	2.16e-19	6.73722	9.57875	Decanal	107	0.0930916	(Intercept)	167.989	184.026
0.205704	0.0648332	103	3.17282	0.00199017	0.0799038	0.331504	Decanal	107	0.0930916	logBG	167.989	184.026
-0.011267	0.0942034	103	-0.119602	0.905031	-0.194056	0.171522	Decanal	107	0.0930916	DiagnosisNot Asthma	167.989	184.026
0.0656787	0.0927076	103	0.70845	0.480266	-0.114208	0.245566	Decanal	107	0.0930916	CoreVisitCV2	167.989	184.026
8.20933	0.733724	104	11.1886	1.5e-19	6.78149	9.64691	Decane	108	0.106824	(Intercept)	215.007	231.1
0.214103	0.0633178	103.952	3.3814	0.00101717	0.0900756	0.337251	Decane	108	0.106824	logBG	215.007	231.1
-0.0659619	0.131479	57.3954	-0.501691	0.617804	-0.321517	0.190821	Decane	108	0.106824	DiagnosisNot Asthma	215.007	231.1
-0.060559	0.102501	54.4426	-0.590813	0.557091	-0.26045	0.142857	Decane	108	0.106824	CoreVisitCV2	215.007	231.1
8.22841	0.77438	100.115	10.6258	4.16e-18	6.69998	9.73779	Decane._2.3.5.8_tetramethyl_	107	0.0552029	(Intercept)	337.741	353.778
0.190421	0.0774314	98.6635	2.45922	0.0156647	0.0393398	0.343873	Decane._2.3.5.8_tetramethyl_	107	0.0552029	logBG	337.741	353.778
-0.168793	0.273193	56.3104	-0.617852	0.539164	-0.702063	0.363423	Decane._2.3.5.8_tetramethyl_	107	0.0552029	DiagnosisNot Asthma	337.741	353.778
0.0880816	0.162804	51.609	0.541029	0.590815	-0.235086	0.405432	Decane._2.3.5.8_tetramethyl_	107	0.0552029	CoreVisitCV2	337.741	353.778
9.74476	0.870309	101.231	11.1969	2.04e-19	8.02116	11.5003	Decane._2.6.7_trimethyl_	108	0.00845869	(Intercept)	343.822	359.914
-0.0153316	0.0888171	99.9911	-0.17262	0.863299	-0.19417	0.159963	Decane._2.6.7_trimethyl_	108	0.00845869	logBG	343.822	359.914
-0.170049	0.220119	52.0802	-0.77253	0.443292	-0.598029	0.26128	Decane._2.6.7_trimethyl_	108	0.00845869	DiagnosisNot Asthma	343.822	359.914
-0.111222	0.207251	52.8044	-0.536652	0.593762	-0.517502	0.297146	Decane._2.6.7_trimethyl_	108	0.00845869	CoreVisitCV2	343.822	359.914
13.0451	0.859969	90.0148	15.1692	1.56e-26	11.3762	14.7272	Dimethyl_sulfide	109	0.0205656	(Intercept)	216.88	233.028
0.0105714	0.0770266	89.4939	0.137244	0.891146	-0.140078	0.16006	Dimethyl_sulfide	109	0.0205656	logBG	216.88	233.028
0.14106	0.140044	56.2332	1.00725	0.318128	-0.132875	0.414013	Dimethyl_sulfide	109	0.0205656	DiagnosisNot Asthma	216.88	233.028
0.114509	0.0938898	51.5197	1.21961	0.228168	-0.0715448	0.297564	Dimethyl_sulfide	109	0.0205656	CoreVisitCV2	216.88	233.028
8.31753	0.513077	99.5155	16.2111	1.11e-29	7.31373	9.31998	Dodecane	107	0.124406	(Intercept)	178.782	194.819
0.169657	0.0469297	99.3923	3.61513	0.000473418	0.0780604	0.261265	Dodecane	107	0.124406	logBG	178.782	194.819
-0.0150683	0.100148	53.0035	-0.15046	0.880973	-0.209403	0.183572	Dodecane	107	0.124406	DiagnosisNot Asthma	178.782	194.819
-0.142086	0.097151	55.09	-1.46253	0.149279	-0.332988	0.0465897	Dodecane	107	0.124406	CoreVisitCV2	178.782	194.819
7.28412	0.691148	87.2981	10.5392	3.11e-17	5.93717	8.62656	Dodecane._4.6_dimethyl_	107	0.0750813	(Intercept)	248.939	264.976
0.235633	0.0737923	84.8206	3.19319	0.00197499	0.0923304	0.37965	Dodecane._4.6_dimethyl_	107	0.0750813	logBG	248.939	264.976
0.000258736	0.173038	55.5603	0.00149526	0.998812	-0.336705	0.339037	Dodecane._4.6_dimethyl_	107	0.0750813	DiagnosisNot Asthma	248.939	264.976
-0.0250247	0.111955	49.6627	-0.223524	0.824044	-0.24657	0.193494	Dodecane._4.6_dimethyl_	107	0.0750813	CoreVisitCV2	248.939	264.976
11.6517	1.38403	100.199	8.41866	2.8e-13	8.94784	14.3467	Formaldehyde_dimethyl_acetal	108	0.0777933	(Intercept)	234.39	250.483
0.257886	0.0862397	100.167	2.99034	0.00350707	0.0899993	0.426308	Formaldehyde_dimethyl_acetal	108	0.0777933	logBG	234.39	250.483
0.0116924	0.128981	54.4716	0.0906519	0.928102	-0.23933	0.262709	Formaldehyde_dimethyl_acetal	108	0.0777933	DiagnosisNot Asthma	234.39	250.483
-0.0365876	0.124468	56.1245	-0.293952	0.769879	-0.280475	0.20859	Formaldehyde_dimethyl_acetal	108	0.0777933	CoreVisitCV2	234.39	250.483
12.5082	1.17347	98.0324	10.6592	4.5e-18	10.1258	14.8277	Furan	106	0.093943	(Intercept)	193.711	209.691
0.291023	0.0878308	98.36	3.31345	0.00129053	0.117252	0.469463	Furan	106	0.093943	logBG	193.711	209.691
0.0231943	0.120536	55.0804	0.192427	0.848116	-0.216671	0.257155	Furan	106	0.093943	DiagnosisNot Asthma	193.711	209.691
-0.0347693	0.0978764	50.2856	-0.355236	0.723898	-0.232593	0.155195	Furan	106	0.093943	CoreVisitCV2	193.711	209.691
8.63994	1.09494	104	7.8908	3.19e-12	6.51515	10.7647	Heptanal	108	0.0330324	(Intercept)	178.625	194.717
0.173971	0.0971347	104	1.79102	0.0761983	-0.0145246	0.362466	Heptanal	108	0.0330324	logBG	178.625	194.717
0.0803444	0.0994213	104	0.808121	0.420866	-0.112588	0.273277	Heptanal	108	0.0330324	DiagnosisNot Asthma	178.625	194.717
0.0534765	0.0970651	104	0.550934	0.582861	-0.134884	0.241837	Heptanal	108	0.0330324	CoreVisitCV2	178.625	194.717
10.0624	0.890315	95.8446	11.3021	2.51e-19	8.33347	11.8106	Heptane	108	0.0211968	(Intercept)	427.433	443.526
0.185719	0.114072	93.2078	1.62809	0.106882	-0.0385779	0.407207	Heptane	108	0.0211968	logBG	427.433	443.526
0.0686387	0.382064	55.9762	0.179652	0.858074	-0.674303	0.817974	Heptane	108	0.0211968	DiagnosisNot Asthma	427.433	443.526
0.00430297	0.265754	50.8763	0.0161915	0.987145	-0.513616	0.531965	Heptane	108	0.0211968	CoreVisitCV2	427.433	443.526
7.8866	0.982633	104	8.02598	1.62e-12	5.97974	9.79345	Heptane._2.2.4.6.6_pentamethyl_	108	0.250883	(Intercept)	326.783	342.876
0.418763	0.0700723	104	5.97617	3.24e-08	0.282784	0.554743	Heptane._2.2.4.6.6_pentamethyl_	108	0.250883	logBG	326.783	342.876
0.169019	0.198154	104	0.852967	0.395638	-0.21551	0.553547	Heptane._2.2.4.6.6_pentamethyl_	108	0.250883	DiagnosisNot Asthma	326.783	342.876
-0.0573339	0.196335	104	-0.29202	0.770853	-0.438333	0.323666	Heptane._2.2.4.6.6_pentamethyl_	108	0.250883	CoreVisitCV2	326.783	342.876
10.1559	1.04485	104	9.71999	2.84e-16	8.12833	12.1835	Hexane	108	0.0266726	(Intercept)	222.361	238.453
0.13798	0.0843492	104	1.63581	0.104901	-0.0257046	0.301664	Hexane	108	0.0266726	logBG	222.361	238.453
-0.043955	0.120511	104	-0.364739	0.716047	-0.277813	0.189903	Hexane	108	0.0266726	DiagnosisNot Asthma	222.361	238.453
0.030078	0.119107	104	0.252531	0.801129	-0.201055	0.261211	Hexane	108	0.0266726	CoreVisitCV2	222.361	238.453
7.9137	1.08545	103.892	7.29072	6.29e-11	5.79857	10.0443	Hexane._2.3_dimethyl_	108	0.0696006	(Intercept)	238.52	254.613
0.261147	0.0951284	103.868	2.74521	0.00712738	0.0746147	0.446414	Hexane._2.3_dimethyl_	108	0.0696006	logBG	238.52	254.613
-0.0879634	0.133568	58.3384	-0.658567	0.512765	-0.347617	0.172487	Hexane._2.3_dimethyl_	108	0.0696006	DiagnosisNot Asthma	238.52	254.613
-0.0210614	0.126218	59.2702	-0.166866	0.868044	-0.27269	0.224235	Hexane._2.3_dimethyl_	108	0.0696006	CoreVisitCV2	238.52	254.613
13.5982	1.59348	103	8.53367	1.32e-13	10.5063	16.6902	Isobutyl_acetate	107	0.0478752	(Intercept)	419.707	435.744
-0.156965	0.150738	103	-1.04131	0.300169	-0.449453	0.135522	Isobutyl_acetate	107	0.0478752	logBG	419.707	435.744
-0.642947	0.31623	103	-2.03316	0.0446082	-1.25655	-0.0293441	Isobutyl_acetate	107	0.0478752	DiagnosisNot Asthma	419.707	435.744
0.202847	0.313673	103	0.646684	0.519275	-0.405794	0.811489	Isobutyl_acetate	107	0.0478752	CoreVisitCV2	419.707	435.744
15.4023	0.986201	99.2166	15.6178	1.75e-28	13.4119	17.3476	Isoprene	107	0.0322276	(Intercept)	206.203	222.24
0.116077	0.0753665	98.7815	1.54016	0.126718	-0.0327766	0.268621	Isoprene	107	0.0322276	logBG	206.203	222.24
-0.104236	0.134623	54.3001	-0.77428	0.442124	-0.366939	0.158156	Isoprene	107	0.0322276	DiagnosisNot Asthma	206.203	222.24
0.0267439	0.0937571	50.7416	0.285247	0.776616	-0.160198	0.209331	Isoprene	107	0.0322276	CoreVisitCV2	206.203	222.24
13.7463	1.29242	83.0089	10.6361	3.61e-17	11.1488	16.2725	Isopropyl_Alcohol	105	0.0247411	(Intercept)	231.78	247.704
0.125778	0.0805883	82.0615	1.56074	0.122433	-0.0318287	0.288097	Isopropyl_Alcohol	105	0.0247411	logBG	231.78	247.704
-0.103345	0.162791	52.3195	-0.634832	0.528304	-0.421598	0.21445	Isopropyl_Alcohol	105	0.0247411	DiagnosisNot Asthma	231.78	247.704
-0.0182298	0.103937	46.949	-0.175393	0.861525	-0.22439	0.184562	Isopropyl_Alcohol	105	0.0247411	CoreVisitCV2	231.78	247.704
4.54007	1.44844	101.774	3.13446	0.00225006	1.72609	7.34903	Isopropyl_acetate	106	0.286645	(Intercept)	370.744	386.724
0.73415	0.125469	101.817	5.85125	5.97e-08	0.490817	0.977982	Isopropyl_acetate	106	0.286645	logBG	370.744	386.724
-0.303889	0.293882	56.9328	-1.03405	0.305485	-0.877171	0.267325	Isopropyl_acetate	106	0.286645	DiagnosisNot Asthma	370.744	386.724
0.0994263	0.225602	52.8041	0.440716	0.661218	-0.34213	0.544974	Isopropyl_acetate	106	0.286645	CoreVisitCV2	370.744	386.724
4.85042	1.00136	97.7078	4.84383	4.78e-06	2.90046	6.7988	Nonanal	109	0.324148	(Intercept)	183.228	199.376
0.546254	0.0789708	96.8959	6.91715	4.96e-10	0.392556	0.700018	Nonanal	109	0.324148	logBG	183.228	199.376
0.0539625	0.105984	60.1939	0.509159	0.612503	-0.152327	0.259795	Nonanal	109	0.324148	DiagnosisNot Asthma	183.228	199.376
-0.165233	0.0945933	59.0692	-1.74677	0.085875	-0.350535	0.0211597	Nonanal	109	0.324148	CoreVisitCV2	183.228	199.376
9.06408	0.85678	98.6628	10.5792	6.22e-18	7.37489	10.7972	Nonane._3_methyl_	108	0.0052902	(Intercept)	270.455	286.548
0.0214129	0.0867788	97.1518	0.246752	0.805621	-0.154628	0.192534	Nonane._3_methyl_	108	0.0052902	logBG	270.455	286.548
-0.0547398	0.17118	58.0312	-0.31978	0.750284	-0.388385	0.279105	Nonane._3_methyl_	108	0.0052902	DiagnosisNot Asthma	270.455	286.548
-0.0961811	0.132415	55.6041	-0.726363	0.470663	-0.354643	0.165049	Nonane._3_methyl_	108	0.0052902	CoreVisitCV2	270.455	286.548
7.74585	0.921146	100.625	8.40893	2.86e-13	5.96773	9.54074	Octane	106	0.121557	(Intercept)	121.514	137.494
0.300389	0.0806389	100.848	3.72511	0.000322052	0.143276	0.456075	Octane	106	0.121557	logBG	121.514	137.494
0.0109228	0.0788593	46.2843	0.13851	0.890438	-0.141903	0.163017	Octane	106	0.121557	DiagnosisNot Asthma	121.514	137.494
-0.0398527	0.0755922	46.2864	-0.527206	0.600568	-0.187082	0.107288	Octane	106	0.121557	CoreVisitCV2	121.514	137.494
9.19306	1.0848	82.0003	8.47446	7.99e-13	6.98799	11.3186	Octane._1_chloro_	105	0.00266694	(Intercept)	232.623	248.547
0.0191012	0.10628	80.6898	0.179726	0.857818	-0.188867	0.234855	Octane._1_chloro_	105	0.00266694	logBG	232.623	248.547
-0.063412	0.149962	40.076	-0.422855	0.674662	-0.360447	0.228318	Octane._1_chloro_	105	0.00266694	DiagnosisNot Asthma	232.623	248.547
0.0164863	0.116019	38.3892	0.142099	0.887745	-0.209451	0.252167	Octane._1_chloro_	105	0.00266694	CoreVisitCV2	232.623	248.547
6.74593	0.795995	100.756	8.47484	2.04e-13	5.1953	8.29037	Octane._2.4.6_trimethyl_	108	0.0730087	(Intercept)	297.444	313.537
0.266895	0.0857454	98.8885	3.11264	0.00242472	0.100528	0.434082	Octane._2.4.6_trimethyl_	108	0.0730087	logBG	297.444	313.537
-0.0550714	0.231328	58.3568	-0.238066	0.812664	-0.505954	0.396253	Octane._2.4.6_trimethyl_	108	0.0730087	DiagnosisNot Asthma	297.444	313.537
-0.0585115	0.124264	51.472	-0.470864	0.639727	-0.300869	0.187801	Octane._2.4.6_trimethyl_	108	0.0730087	CoreVisitCV2	297.444	313.537
8.66374	1.06976	102.805	8.09877	1.19e-12	6.58785	10.7497	Octane._4_methyl_	108	0.0104876	(Intercept)	273.888	289.981
0.0984854	0.104647	102.45	0.941123	0.348855	-0.105596	0.301543	Octane._4_methyl_	108	0.0104876	logBG	273.888	289.981
-0.00364658	0.178568	59.8675	-0.0204213	0.983775	-0.351497	0.344239	Octane._4_methyl_	108	0.0104876	DiagnosisNot Asthma	273.888	289.981
0.0524879	0.135353	59.3388	0.387786	0.699562	-0.212095	0.318396	Octane._4_methyl_	108	0.0104876	CoreVisitCV2	273.888	289.981
9.23651	1.39667	103	6.61324	1.71e-09	6.52645	11.9466	Oxirane._.1_methylethyl._	107	0.0836128	(Intercept)	231.409	247.445
0.231032	0.102778	103	2.24787	0.0267156	0.0316045	0.43046	Oxirane._.1_methylethyl._	107	0.0836128	logBG	231.409	247.445
-0.237133	0.128476	103	-1.84574	0.0678028	-0.486425	0.0121581	Oxirane._.1_methylethyl._	107	0.0836128	DiagnosisNot Asthma	231.409	247.445
-0.0662621	0.127515	103	-0.519643	0.604427	-0.313687	0.181163	Oxirane._.1_methylethyl._	107	0.0836128	CoreVisitCV2	231.409	247.445
8.05744	1.29218	102.741	6.23552	1.01e-08	5.54952	10.572	P_Cymene	107	0.0745811	(Intercept)	430.5	446.537
0.303987	0.109655	102.669	2.77221	0.00661243	0.0904519	0.516897	P_Cymene	107	0.0745811	logBG	430.5	446.537
0.383533	0.396625	60.8891	0.966992	0.337374	-0.390242	1.15414	P_Cymene	107	0.0745811	DiagnosisNot Asthma	430.5	446.537
0.0592984	0.278013	55.4814	0.213294	0.83188	-0.480785	0.615714	P_Cymene	107	0.0745811	CoreVisitCV2	430.5	446.537
5.37083	0.963059	103	5.57685	1.98e-07	3.50214	7.23952	P_Xylene	107	0.410768	(Intercept)	167.235	183.272
0.553337	0.0670694	103	8.25021	5.52e-13	0.423197	0.683476	P_Xylene	107	0.410768	logBG	167.235	183.272
-0.192514	0.0933618	103	-2.06202	0.0417231	-0.37367	-0.0113576	P_Xylene	107	0.410768	DiagnosisNot Asthma	167.235	183.272
-0.026525	0.0924312	103	-0.28697	0.774712	-0.205876	0.152826	P_Xylene	107	0.410768	CoreVisitCV2	167.235	183.272
8.75644	0.656621	99.0934	13.3356	7.63e-24	7.43733	10.0869	Pentadecane	106	0.00772076	(Intercept)	271.037	287.018
-0.017712	0.0718175	98.7146	-0.246625	0.80571	-0.163051	0.126507	Pentadecane	106	0.00772076	logBG	271.037	287.018
-0.0666503	0.171105	46.3643	-0.38953	0.698668	-0.398688	0.268437	Pentadecane	106	0.00772076	DiagnosisNot Asthma	271.037	287.018
0.125428	0.148214	41.7416	0.846263	0.402232	-0.185104	0.412648	Pentadecane	106	0.00772076	CoreVisitCV2	271.037	287.018
7.34221	0.908756	104	8.07941	1.23e-12	5.57872	9.1057	Pentane	108	0.0830238	(Intercept)	273.254	289.347
0.246836	0.0821998	104	3.00288	0.00334981	0.0873231	0.40635	Pentane	108	0.0830238	logBG	273.254	289.347
-0.101636	0.153331	104	-0.662855	0.50889	-0.399183	0.195911	Pentane	108	0.0830238	DiagnosisNot Asthma	273.254	289.347
0.0647297	0.151645	104	0.426851	0.67037	-0.229545	0.359004	Pentane	108	0.0830238	CoreVisitCV2	273.254	289.347
5.64876	0.910914	102	6.2012	1.21e-08	3.88094	7.41609	Pentane._3_ethyl_	106	0.203824	(Intercept)	409.265	425.245
0.467835	0.0909064	102	5.14634	1.29e-06	0.29146	0.644209	Pentane._3_ethyl_	106	0.203824	logBG	409.265	425.245
-0.135801	0.30614	102	-0.443592	0.658277	-0.730081	0.46289	Pentane._3_ethyl_	106	0.203824	DiagnosisNot Asthma	409.265	425.245
-0.329222	0.313228	102	-1.05106	0.295714	-0.936941	0.278497	Pentane._3_ethyl_	106	0.203824	CoreVisitCV2	409.265	425.245
3.72571	0.543655	98.7156	6.85308	6.29e-10	2.61943	4.84431	Propanoic_acid._2_methyl_._2_ethyl_3_hydroxyhexyl_ester	109	0.520875	(Intercept)	267.83	283.978
0.572106	0.0544365	100.137	10.5096	7.46e-18	0.460273	0.682941	Propanoic_acid._2_methyl_._2_ethyl_3_hydroxyhexyl_ester	109	0.520875	logBG	267.83	283.978
0.0167782	0.162615	53.0902	0.103177	0.918211	-0.303086	0.332116	Propanoic_acid._2_methyl_._2_ethyl_3_hydroxyhexyl_ester	109	0.520875	DiagnosisNot Asthma	267.83	283.978
-0.140064	0.132277	51.9539	-1.05888	0.294555	-0.400655	0.120405	Propanoic_acid._2_methyl_._2_ethyl_3_hydroxyhexyl_ester	109	0.520875	CoreVisitCV2	267.83	283.978
3.64075	0.577637	90.6152	6.30282	1.04e-08	2.48051	4.81904	Propanoic_acid._2_methyl_._3_hydroxy_2.2.4_trimethylpentyl_ester	108	0.522748	(Intercept)	246.006	262.099
0.585356	0.0558029	92.2192	10.4897	2.09e-17	0.471897	0.697318	Propanoic_acid._2_methyl_._3_hydroxy_2.2.4_trimethylpentyl_ester	108	0.522748	logBG	246.006	262.099
0.0640245	0.14764	46.7495	0.433654	0.666535	-0.225388	0.35044	Propanoic_acid._2_methyl_._3_hydroxy_2.2.4_trimethylpentyl_ester	108	0.522748	DiagnosisNot Asthma	246.006	262.099
-0.185695	0.122476	46.2875	-1.51617	0.136276	-0.426672	0.0579136	Propanoic_acid._2_methyl_._3_hydroxy_2.2.4_trimethylpentyl_ester	108	0.522748	CoreVisitCV2	246.006	262.099
9.87206	0.82384	102.476	11.983	3.29e-21	8.20679	11.5142	Pyridine	107	0.0579266	(Intercept)	231.21	247.247
0.152214	0.0654945	102.528	2.32407	0.0220943	0.0221081	0.284027	Pyridine	107	0.0579266	logBG	231.21	247.247
0.178984	0.146898	50.0842	1.21842	0.228772	-0.112306	0.463862	Pyridine	107	0.0579266	DiagnosisNot Asthma	231.21	247.247
0.0759453	0.109983	46.1709	0.690518	0.493325	-0.139331	0.295439	Pyridine	107	0.0579266	CoreVisitCV2	231.21	247.247
6.05777	0.890487	102.75	6.80276	6.98e-10	4.28976	7.80941	Sevoflurane	107	0.243874	(Intercept)	263.921	279.958
0.466304	0.0802879	102.582	5.8079	7.14e-08	0.308014	0.626028	Sevoflurane	107	0.243874	logBG	263.921	279.958
-0.111031	0.162462	57.0056	-0.683427	0.497105	-0.426094	0.208731	Sevoflurane	107	0.243874	DiagnosisNot Asthma	263.921	279.958
-0.104704	0.13739	56.5431	-0.762096	0.44917	-0.379232	0.162301	Sevoflurane	107	0.243874	CoreVisitCV2	263.921	279.958
8.95502	0.797676	103	11.2264	1.4e-19	7.40723	10.5028	Styrene	107	0.101212	(Intercept)	165.134	181.171
0.173025	0.0678765	103	2.54911	0.0122739	0.0413192	0.30473	Styrene	107	0.101212	logBG	165.134	181.171
-0.193472	0.0924919	103	-2.09178	0.0389176	-0.372941	-0.0140039	Styrene	107	0.101212	DiagnosisNot Asthma	165.134	181.171
0.020185	0.0919209	103	0.219591	0.826625	-0.158175	0.198545	Styrene	107	0.101212	CoreVisitCV2	165.134	181.171
8.42745	1.22839	97.0923	6.86059	6.43e-10	6.01976	10.8125	Sulfide._allyl_methyl	105	0.101512	(Intercept)	355.373	371.297
0.336586	0.101568	96.8431	3.31389	0.00129509	0.139347	0.535829	Sulfide._allyl_methyl	105	0.101512	logBG	355.373	371.297
-0.00662907	0.301122	57.2084	-0.0220146	0.982513	-0.595222	0.578867	Sulfide._allyl_methyl	105	0.101512	DiagnosisNot Asthma	355.373	371.297
0.206833	0.193672	50.2969	1.06796	0.29064	-0.17506	0.585949	Sulfide._allyl_methyl	105	0.101512	CoreVisitCV2	355.373	371.297
9.06293	1.04803	102.929	8.64761	7.43e-14	7.00625	11.1037	Thiophene._2_methyl_	107	0.078785	(Intercept)	298.225	314.262
0.273467	0.0987614	102.799	2.76896	0.00667266	0.0810865	0.467553	Thiophene._2_methyl_	107	0.078785	logBG	298.225	314.262
0.144363	0.19976	56.5971	0.722682	0.472851	-0.244964	0.533341	Thiophene._2_methyl_	107	0.078785	DiagnosisNot Asthma	298.225	314.262
0.133627	0.153408	53.8684	0.871059	0.387587	-0.167175	0.435397	Thiophene._2_methyl_	107	0.078785	CoreVisitCV2	298.225	314.262
10.9454	1.05577	101.581	10.3672	1.31e-17	8.89446	12.9932	Toluene	106	0.129817	(Intercept)	138.543	154.524
0.233936	0.0694484	101.678	3.36849	0.0010686	0.0992407	0.368861	Toluene	106	0.129817	logBG	138.543	154.524
-0.170998	0.0904588	54.5531	-1.89035	0.0640285	-0.346781	0.00584273	Toluene	106	0.129817	DiagnosisNot Asthma	138.543	154.524
-0.0861559	0.0751201	52.7358	-1.14691	0.256596	-0.234604	0.0607609	Toluene	106	0.129817	CoreVisitCV2	138.543	154.524
8.72745	1.20085	104	7.26771	7.01e-11	6.39713	11.0578	Trichloromonofluoromethane	108	0.08254	(Intercept)	383.543	399.636
0.179572	0.0962354	104	1.86597	0.064864	-0.00717813	0.366322	Trichloromonofluoromethane	108	0.08254	logBG	383.543	399.636
-0.476873	0.26483	104	-1.80067	0.074653	-0.990791	0.0370453	Trichloromonofluoromethane	108	0.08254	DiagnosisNot Asthma	383.543	399.636
-0.329768	0.257565	104	-1.28033	0.203277	-0.829586	0.17005	Trichloromonofluoromethane	108	0.08254	CoreVisitCV2	383.543	399.636
6.58794	0.80211	102.654	8.21327	6.78e-13	4.94751	8.21129	X.S._..._6_Methyl_1_octanol	107	0.281323	(Intercept)	219.917	235.954
0.363648	0.066865	102.658	5.43854	3.66e-07	0.227791	0.50101	X.S._..._6_Methyl_1_octanol	107	0.281323	logBG	219.917	235.954
-0.355831	0.142156	56.529	-2.50311	0.0152257	-0.631858	-0.0776958	X.S._..._6_Methyl_1_octanol	107	0.281323	DiagnosisNot Asthma	219.917	235.954
-0.0789742	0.100682	51.6108	-0.784394	0.436395	-0.278152	0.118036	X.S._..._6_Methyl_1_octanol	107	0.281323	CoreVisitCV2	219.917	235.954
10.9564	0.689702	93.1305	15.8858	2.96e-28	9.61738	12.2976	X1.3_Cyclooctadiene	106	0.0173635	(Intercept)	212.3	228.281
0.0994051	0.064376	91.8766	1.54413	0.125994	-0.0258129	0.224401	X1.3_Cyclooctadiene	106	0.0173635	logBG	212.3	228.281
0.0459556	0.165357	61.1788	0.277917	0.782013	-0.276405	0.368362	X1.3_Cyclooctadiene	106	0.0173635	DiagnosisNot Asthma	212.3	228.281
-0.0225853	0.0814014	50.4156	-0.277455	0.782565	-0.182418	0.136961	X1.3_Cyclooctadiene	106	0.0173635	CoreVisitCV2	212.3	228.281
7.36237	1.17414	104	6.27042	8.34e-09	5.08388	9.64086	X1.4_dioxane	108	0.15276	(Intercept)	372.695	388.787
0.421672	0.0978747	104	4.30828	3.74e-05	0.231741	0.611603	X1.4_dioxane	108	0.15276	logBG	372.695	388.787
0.127338	0.24703	104	0.515475	0.607315	-0.352038	0.606713	X1.4_dioxane	108	0.15276	DiagnosisNot Asthma	372.695	388.787
0.191568	0.244207	104	0.78445	0.434559	-0.282329	0.665466	X1.4_dioxane	108	0.15276	CoreVisitCV2	372.695	388.787
8.09175	0.841561	103	9.61517	5.31e-16	6.45881	9.72469	X1_Hexanol	107	0.0773705	(Intercept)	273.853	289.89
0.194062	0.0781068	103	2.48458	0.0145817	0.0425063	0.345618	X1_Hexanol	107	0.0773705	logBG	273.853	289.89
-0.149262	0.161247	103	-0.925678	0.356777	-0.46214	0.163615	X1_Hexanol	107	0.0773705	DiagnosisNot Asthma	273.853	289.89
-0.107938	0.156114	103	-0.691403	0.490868	-0.410856	0.194981	X1_Hexanol	107	0.0773705	CoreVisitCV2	273.853	289.89
9.26448	1.81738	101.47	5.0977	1.6e-06	5.70003	12.8093	X1_Propanol._2_ethoxy_	106	0.0381555	(Intercept)	387.476	403.457
0.299949	0.158637	101.389	1.89079	0.0615075	-0.00993221	0.611659	X1_Propanol._2_ethoxy_	106	0.0381555	logBG	387.476	403.457
-0.114214	0.325504	56.6983	-0.350884	0.726976	-0.74623	0.522241	X1_Propanol._2_ethoxy_	106	0.0381555	DiagnosisNot Asthma	387.476	403.457
0.183766	0.235144	52.4204	0.781503	0.438022	-0.280584	0.644089	X1_Propanol._2_ethoxy_	106	0.0381555	CoreVisitCV2	387.476	403.457
9.45617	1.05409	92.3643	8.97089	3.24e-14	7.28515	11.5532	X1_Propene._1_methoxy_2_methyl_	106	0.106503	(Intercept)	202.686	218.667
0.201743	0.0874342	92.4979	2.30737	0.0232651	0.0279839	0.381469	X1_Propene._1_methoxy_2_methyl_	106	0.106503	logBG	202.686	218.667
0.197372	0.125843	52.6024	1.56839	0.122786	-0.0486005	0.442669	X1_Propene._1_methoxy_2_methyl_	106	0.106503	DiagnosisNot Asthma	202.686	218.667
0.265085	0.100055	49.0893	2.64938	0.0108186	0.0706358	0.465846	X1_Propene._1_methoxy_2_methyl_	106	0.106503	CoreVisitCV2	202.686	218.667
5.89013	0.719072	101.994	8.1913	7.85e-13	4.44074	7.32131	X2.3_Butanediol	106	0.280324	(Intercept)	298.056	314.036
0.436463	0.0681116	101.987	6.40805	4.62e-09	0.300896	0.573919	X2.3_Butanediol	106	0.280324	logBG	298.056	314.036
0.148403	0.203428	53.2077	0.729514	0.468887	-0.248206	0.544659	X2.3_Butanediol	106	0.280324	DiagnosisNot Asthma	298.056	314.036
-0.100803	0.157967	52.0575	-0.638125	0.52619	-0.411678	0.209337	X2.3_Butanediol	106	0.280324	CoreVisitCV2	298.056	314.036
7.05104	1.20306	102.791	5.86093	5.6e-08	4.71724	9.38756	X2.3_Butanedione	107	0.177732	(Intercept)	205.695	221.732
0.395743	0.0995734	102.91	3.97438	0.000131203	0.202295	0.588873	X2.3_Butanedione	107	0.177732	logBG	205.695	221.732
0.126391	0.12505	53.682	1.01072	0.316685	-0.118735	0.369197	X2.3_Butanedione	107	0.177732	DiagnosisNot Asthma	205.695	221.732
0.208119	0.101858	54.3771	2.04321	0.0458897	0.00988455	0.411173	X2.3_Butanedione	107	0.177732	CoreVisitCV2	205.695	221.732
7.23224	0.638788	100.805	11.3218	1.15e-19	5.98936	8.47287	X2.6_difluorobenzaldehyde	108	0.151303	(Intercept)	132.907	149
0.238965	0.0619275	100.503	3.85878	0.00020149	0.118653	0.359488	X2.6_difluorobenzaldehyde	108	0.151303	logBG	132.907	149
0.190541	0.0851054	58.7168	2.23888	0.0289669	0.025364	0.356739	X2.6_difluorobenzaldehyde	108	0.151303	DiagnosisNot Asthma	132.907	149
0.0335694	0.0719129	57.1461	0.466807	0.642413	-0.107322	0.175206	X2.6_difluorobenzaldehyde	108	0.151303	CoreVisitCV2	132.907	149
9.5299	1.46953	100.148	6.48501	3.39e-09	6.66079	12.3811	X2_Butanone	107	0.0534414	(Intercept)	195.837	211.874
0.236809	0.10878	100.015	2.17695	0.031837	0.0257671	0.449133	X2_Butanone	107	0.0534414	logBG	195.837	211.874
0.128314	0.119483	56.3546	1.07391	0.287439	-0.105032	0.360835	X2_Butanone	107	0.0534414	DiagnosisNot Asthma	195.837	211.874
-0.0410713	0.0967881	54.1031	-0.424342	0.672999	-0.231763	0.148251	X2_Butanone	107	0.0534414	CoreVisitCV2	195.837	211.874
8.56736	1.47234	101.962	5.81887	6.88e-08	5.69154	11.4808	X2_Butenal	108	0.0554713	(Intercept)	325.427	341.52
0.16926	0.13127	101.879	1.2894	0.200177	-0.0902584	0.425507	X2_Butenal	108	0.0554713	logBG	325.427	341.52
0.146811	0.239942	59.2131	0.61186	0.542973	-0.319358	0.616569	X2_Butenal	108	0.0554713	DiagnosisNot Asthma	325.427	341.52
0.409113	0.161113	54.103	2.53929	0.0140147	0.0866622	0.722115	X2_Butenal	108	0.0554713	CoreVisitCV2	325.427	341.52
7.61507	0.959896	103	7.93322	2.71e-12	5.75251	9.47762	X2_Heptanone	107	0.0994706	(Intercept)	89.7501	105.787
0.24707	0.0889873	103	2.77646	0.00652918	0.0744018	0.419738	X2_Heptanone	107	0.0994706	logBG	89.7501	105.787
0.114455	0.0644517	103	1.77582	0.0787153	-0.0106053	0.239515	X2_Heptanone	107	0.0994706	DiagnosisNot Asthma	89.7501	105.787
-0.044952	0.0640265	103	-0.702084	0.48421	-0.169187	0.0792831	X2_Heptanone	107	0.0994706	CoreVisitCV2	89.7501	105.787
10.7476	1.4111	101.756	7.61649	1.39e-11	7.98803	13.4885	X2_Pentanone	106	0.0207306	(Intercept)	249.648	265.628
0.109564	0.115094	101.675	0.95195	0.34338	-0.11402	0.334771	X2_Pentanone	106	0.0207306	logBG	249.648	265.628
-0.0497748	0.152206	55.0455	-0.327022	0.744891	-0.346486	0.246555	X2_Pentanone	106	0.0207306	DiagnosisNot Asthma	249.648	265.628
0.151804	0.130082	54.3069	1.16699	0.248314	-0.107956	0.4047	X2_Pentanone	106	0.0207306	CoreVisitCV2	249.648	265.628
5.14066	0.731391	102.767	7.02861	2.35e-10	3.71774	6.57095	X2_Propanol._1_butoxy_	107	0.158945	(Intercept)	308.568	324.605
0.342744	0.0825389	102.97	4.15251	6.8e-05	0.181195	0.503305	X2_Propanol._1_butoxy_	107	0.158945	logBG	308.568	324.605
0.0826093	0.2114	59.3836	0.390773	0.697364	-0.328361	0.49468	X2_Propanol._1_butoxy_	107	0.158945	DiagnosisNot Asthma	308.568	324.605
0.281042	0.162853	56.263	1.72574	0.0898826	-0.0368976	0.602877	X2_Propanol._1_butoxy_	107	0.158945	CoreVisitCV2	308.568	324.605
12.5288	1.23035	102.865	10.1831	2.94e-17	10.1075	14.9276	X2_Propenal	107	0.0219149	(Intercept)	201.398	217.435
0.00240084	0.0916306	102.801	0.0262013	0.979148	-0.176217	0.182744	X2_Propenal	107	0.0219149	logBG	201.398	217.435
0.172559	0.122983	56.8432	1.40312	0.16602	-0.0669571	0.412096	X2_Propenal	107	0.0219149	DiagnosisNot Asthma	201.398	217.435
-0.00274986	0.0999508	54.9226	-0.0275121	0.978151	-0.20007	0.192631	X2_Propenal	107	0.0219149	CoreVisitCV2	201.398	217.435
4.61004	0.750137	103.921	6.14559	1.49e-08	3.08474	6.11411	X2_Undecene._10_methyl_	108	0.280498	(Intercept)	215.517	231.61
0.454301	0.0717417	103.891	6.33245	6.26e-09	0.310143	0.600488	X2_Undecene._10_methyl_	108	0.280498	logBG	215.517	231.61
-0.0579597	0.128114	55.2074	-0.452406	0.652749	-0.30763	0.191492	X2_Undecene._10_methyl_	108	0.280498	DiagnosisNot Asthma	215.517	231.61
-0.131152	0.104917	54.1775	-1.25005	0.216653	-0.33983	0.0733307	X2_Undecene._10_methyl_	108	0.280498	CoreVisitCV2	215.517	231.61
10.4653	1.30577	85.5854	8.01468	5.08e-12	7.92922	13.0459	X2_ethylfuran	107	0.00444246	(Intercept)	294.644	310.681
-0.0162758	0.121028	85.2664	-0.13448	0.89334	-0.255444	0.218768	X2_ethylfuran	107	0.00444246	logBG	294.644	310.681
0.00590429	0.207902	59.5669	0.0283993	0.977439	-0.398893	0.412377	X2_ethylfuran	107	0.00444246	DiagnosisNot Asthma	294.644	310.681
-0.121172	0.142101	55.4486	-0.852717	0.397484	-0.398194	0.15883	X2_ethylfuran	107	0.00444246	CoreVisitCV2	294.644	310.681
8.46167	0.932104	95.4459	9.07804	1.49e-14	6.65168	10.2931	X2_ethylhexanal	109	0.0265967	(Intercept)	209.573	225.721
0.14154	0.0880669	94.241	1.60719	0.111359	-0.0314518	0.312508	X2_ethylhexanal	109	0.0265967	logBG	209.573	225.721
0.0801421	0.128429	57.9417	0.62402	0.535064	-0.169982	0.331125	X2_ethylhexanal	109	0.0265967	DiagnosisNot Asthma	209.573	225.721
0.0210437	0.0971311	56.6514	0.216653	0.829257	-0.171285	0.210148	X2_ethylhexanal	109	0.0265967	CoreVisitCV2	209.573	225.721
9.17709	0.913864	103.908	10.0421	5.47e-17	7.36698	11.0018	X2_methylbutanal	109	0.0458311	(Intercept)	317.769	333.917
0.124075	0.0790207	104.109	1.57015	0.119414	-0.0340763	0.280832	X2_methylbutanal	109	0.0458311	logBG	317.769	333.917
-0.150724	0.203477	56.9102	-0.740743	0.461895	-0.546042	0.246734	X2_methylbutanal	109	0.0458311	DiagnosisNot Asthma	317.769	333.917
0.260487	0.168353	56.2218	1.54727	0.12741	-0.0678096	0.594617	X2_methylbutanal	109	0.0458311	CoreVisitCV2	317.769	333.917
6.89778	0.955387	91.8039	7.21987	1.47e-10	5.03253	8.75125	X2_methylbutanoic_acid	106	0.0375171	(Intercept)	356.029	372.01
0.246909	0.117355	90.0481	2.10396	0.0381697	0.0191659	0.475818	X2_methylbutanoic_acid	106	0.0375171	logBG	356.029	372.01
-0.0310945	0.288286	52.5666	-0.10786	0.914517	-0.596979	0.529619	X2_methylbutanoic_acid	106	0.0375171	DiagnosisNot Asthma	356.029	372.01
0.059773	0.195387	48.5682	0.305921	0.760972	-0.325526	0.442522	X2_methylbutanoic_acid	106	0.0375171	CoreVisitCV2	356.029	372.01
7.85228	0.582602	105	13.4779	1.23e-24	6.7216	8.98295	X3_Octene._.Z._	109	0.13704	(Intercept)	240.265	256.413
0.209206	0.0559746	105	3.73752	0.000302776	0.100574	0.317838	X3_Octene._.Z._	109	0.13704	logBG	240.265	256.413
-0.0744287	0.133973	105	-0.55555	0.5797	-0.334435	0.185578	X3_Octene._.Z._	109	0.13704	DiagnosisNot Asthma	240.265	256.413
-0.0272141	0.129505	105	-0.210139	0.833966	-0.278549	0.224121	X3_Octene._.Z._	109	0.13704	CoreVisitCV2	240.265	256.413
8.07377	1.00826	102.807	8.00763	1.88e-12	6.11228	10.0415	X3_methylbutan_1_ol	109	0.0840798	(Intercept)	236.931	253.079
0.258302	0.0893036	102.855	2.8924	0.00466646	0.0840346	0.432016	X3_methylbutan_1_ol	109	0.0840798	logBG	236.931	253.079
-0.168293	0.128633	59.0426	-1.30833	0.195833	-0.41863	0.081941	X3_methylbutan_1_ol	109	0.0840798	DiagnosisNot Asthma	236.931	253.079
-0.0782448	0.124603	60.2302	-0.62795	0.53241	-0.322567	0.165523	X3_methylbutan_1_ol	109	0.0840798	CoreVisitCV2	236.931	253.079
8.88693	0.745241	103.994	11.9249	3.53e-21	7.42272	10.3664	X3_methylbutanal	108	0.0263872	(Intercept)	272.101	288.194
0.112871	0.0671377	104	1.68119	0.0957278	-0.0207226	0.244987	X3_methylbutanal	108	0.0263872	logBG	272.101	288.194
-0.0284087	0.163619	54.9747	-0.173627	0.862796	-0.347349	0.290181	X3_methylbutanal	108	0.0263872	DiagnosisNot Asthma	272.101	288.194
-0.0514517	0.140562	55.3698	-0.366043	0.715728	-0.325968	0.226651	X3_methylbutanal	108	0.0263872	CoreVisitCV2	272.101	288.194
11.6264	1.14764	98.6171	10.1307	5.91e-17	9.39921	13.8714	X3_methylpentane	107	0.0622877	(Intercept)	113.641	129.678
0.152522	0.0870768	98.5048	1.75158	0.0829578	-0.017736	0.321493	X3_methylpentane	107	0.0622877	logBG	113.641	129.678
0.170265	0.0849477	58.1283	2.00435	0.0496994	0.00533157	0.336937	X3_methylpentane	107	0.0622877	DiagnosisNot Asthma	113.641	129.678
0.0116619	0.0616058	55.3396	0.189299	0.850551	-0.109815	0.131947	X3_methylpentane	107	0.0622877	CoreVisitCV2	113.641	129.678
3.12728	0.988988	99.1093	3.16211	0.00207891	1.19195	5.0473	X5_Hepten_2_one._6_methyl_	106	0.441775	(Intercept)	219.925	235.905
0.707182	0.0806823	98.8377	8.76502	5.43e-14	0.550456	0.865387	X5_Hepten_2_one._6_methyl_	106	0.441775	logBG	219.925	235.905
-0.0684483	0.15504	60.1925	-0.441488	0.660442	-0.369731	0.234449	X5_Hepten_2_one._6_methyl_	106	0.441775	DiagnosisNot Asthma	219.925	235.905
-0.260036	0.0987358	52.2963	-2.63365	0.0110838	-0.458203	-0.0683007	X5_Hepten_2_one._6_methyl_	106	0.441775	CoreVisitCV2	219.925	235.905
4.68463	0.766357	77.4934	6.11286	3.69e-08	3.14313	6.25951	X6_Nonen_1_ol._.E._	108	0.287133	(Intercept)	174.879	190.971
0.468665	0.0729609	77.1112	6.42351	9.99e-09	0.318182	0.615678	X6_Nonen_1_ol._.E._	108	0.287133	logBG	174.879	190.971
0.1286	0.0995992	52.9088	1.29117	0.202256	-0.0649718	0.322051	X6_Nonen_1_ol._.E._	108	0.287133	DiagnosisNot Asthma	174.879	190.971
-0.123846	0.0929827	54.8549	-1.33193	0.188392	-0.310262	0.0569173	X6_Nonen_1_ol._.E._	108	0.287133	CoreVisitCV2	174.879	190.971
7.72087	0.847745	99.7726	9.10754	9.1e-15	6.07128	9.39234	Hexane._2.3.5_trimethyl_	107	0.112168	(Intercept)	206.485	222.522
0.252335	0.0823558	99.1933	3.06396	0.00281285	0.089985	0.412526	Hexane._2.3.5_trimethyl_	107	0.112168	logBG	206.485	222.522
-0.115933	0.117579	53.996	-0.986008	0.328527	-0.344427	0.114441	Hexane._2.3.5_trimethyl_	107	0.112168	DiagnosisNot Asthma	206.485	222.522
-0.20691	0.107206	54.1606	-1.93002	0.0588487	-0.415656	0.00620181	Hexane._2.3.5_trimethyl_	107	0.112168	CoreVisitCV2	206.485	222.522
11.0165	1.48319	102.663	7.42758	3.37e-11	8.09467	13.9116	X1_Propene._1_.methylthio._._.Z._	107	0.021221	(Intercept)	395.521	411.558
0.197379	0.146983	102.571	1.34287	0.182277	-0.0898565	0.487574	X1_Propene._1_.methylthio._._.Z._	107	0.021221	logBG	395.521	411.558
-0.181833	0.360223	58.5132	-0.50478	0.615609	-0.883124	0.520498	X1_Propene._1_.methylthio._._.Z._	107	0.021221	DiagnosisNot Asthma	395.521	411.558
0.037469	0.216035	52.588	0.173439	0.862972	-0.390993	0.458775	X1_Propene._1_.methylthio._._.Z._	107	0.021221	CoreVisitCV2	395.521	411.558

## Sheet: Final mixed model errors
comp	model	mae	me	mape
.beta._Myrcene	Final	0.797379	0.226312	6.99882
.gamma._Terpinene	Final	0.840421	-0.225046	8.08502
Acetic_acid._1.7.7_trimethyl_bicyclo.2.2.1.hept_2_yl_ester	Final	0.947326	-0.571542	11.4788
Alpha_terpinene	Final	0.745848	0.206404	8.23593
Alpha_ylangene	Final	0.802889	-0.0898764	10.4049
Azetidine	Final	0.668066	-0.309674	5.3955
Benzene._1_ethyl_2_methyl_	Final	0.957301	0.0886025	9.7585
Benzoic_acid	Final	0.940805	-0.624905	12.6828
Bicyclo.3.1.0.hexane._4_methylene_1_.1_methylethyl._	Final	1.07424	0.817233	9.0923
Camphor	Final	1.01464	-0.672287	12.8575
Cyclobutane._methylene_	Final	4.37707	4.37707	27.2705
Cyclohexane._1.2.3_trimethyl_	Final	0.658663	-0.137584	7.97083
Cyclohexane._1.2.4_trimethyl_._.1.alpha..2.beta..4.beta.._	Final	0.791038	-0.00851283	10.0359
Cyclohexane._1_ethyl_4_methyl_._trans_	Final	0.618553	0.0819962	8.17797
Cyclohexane._ethenyl_	Final	0.782018	0.31684	9.21219
Cyclohexanol_acetate.cis_2_tert_butyl_	Final	0.761977	-0.0995962	8.57402
Cyclopentane._nonyl_	Final	0.606684	-0.0291921	7.0456
D_Menthone	Final	1.42086	-0.294929	15.665
Dibenzofuran	Final	0.854749	-0.650809	12.0646
Dimethyldisulfide	Final	0.829359	-0.0959971	7.40827
Dimethyltrisulfide	Final	0.744727	-0.043516	10.5992
Ethane._1.1.2_trichloro_1.2.2_trifluoro_	Final	1.15195	0.334238	11.9435
Ethane._1.2_dichloro_	Final	0.730112	0.491017	7.5924
Ethyl_butanoate	Final	2.13445	2.01127	22.2015
Ethylbenzene	Final	0.519693	-0.326028	4.10672
Furan._2_methyl_	Final	0.954752	-0.440412	6.87667
Heptane._2.4_dimethyl_	Final	0.53613	0.149006	4.7921
Heptane._3_methylene_	Final	0.390218	-0.206203	3.54626
Hexane._2.2.5_trimethyl_	Final	1.28404	-1.06894	12.5006
Hexane._3.3_dimethyl_	Final	1.12674	-0.617147	13.2262
Indole	Final	1.50619	0.240988	15.7262
Limonene	Final	0.951119	-0.20368	6.6201
Menthofuran	Final	1.10442	-0.451593	14.6447
Menthol_isomer	Final	1.78321	-0.764882	16.8539
Methyl_thiocyanate	Final	1.13517	0.515112	9.45412
Methylthioacetate	Final	1.30592	0.950477	11.8481
P_Menth_8_en_3_ol	Final	0.925209	-0.729671	11.8232
Pentadecafluorooctanoic_acid._2_ethylhexyl_ester	Final	0.969381	0.470821	9.88152
Phenylethyl_Alcohol	Final	0.738581	0.23344	10.136
Propane._1_.methylthio._	Final	1.39651	0.499528	11.1751
Undecane._2.7_dimethyl_	Final	0.633909	-0.037269	7.39203
Unknown_C12H24	Final	0.660402	0.00558277	6.16959
X1.3.7_Octatriene._3.7_dimethyl_	Final	0.591278	0.10293	6.61357
X1_Butanol._3_methyl_._acetate	Final	0.983442	0.652636	9.74351
X1_Decen_3_one	Final	1.24908	-0.408432	17.4086
X1_Ethyl_4_methylcyclohexane	Final	0.712399	-0.126975	9.99864
X1_Propene._1_.methylthio._._.E._	Final	1.8167	-1.59594	16.1683
X1_methylindole	Final	1.05908	-0.891363	18.4146
X1_pentanol	Final	0.530976	0.0549434	4.83348
X2.2_Dimethoxybutane	Final	1.26655	-0.0885796	14.4453
X2.4_Dimethyl_1_heptene	Final	0.901443	0.719285	9.9649
X2.4_dimethylfuran	Final	0.743722	0.26356	7.11478
X2_Cyclopenten_1_one	Final	0.594933	-0.0988264	6.82356
X2_Tridecene._.Z._	Final	0.853533	-0.23814	10.5336
X3_Carene	Final	0.49076	-0.0628362	4.26125
X4_ethyl_2.2_dimethylhexane	Final	0.854476	-0.693636	13.5594
X4_heptanone	Final	0.869706	-0.215795	10.354
Acetic_acid	Final	0.953979	-0.910446	6.42366
Acetoin	Final	0.993353	0.752941	8.16294
Acetone	Final	1.20957	-1.13204	7.57676
Acetophenone	Final	0.430297	-0.210681	3.46414
Benzaldehyde	Final	0.35206	-0.200914	2.30186
Benzene	Final	0.656004	-0.634297	4.3444
Benzene._1.4_dichloro_	Final	1.18705	-0.728025	15.2121
Benzene._1_ethenyl_3.5_dimethyl_	Final	0.805138	0.0787663	9.77486
Benzene._propyl_	Final	0.51555	-0.255638	4.74841
Benzoic_acid._methyl_ester	Final	0.698872	-0.434612	6.66301
Benzonitrile	Final	0.732076	-0.656957	5.51801
Carbon_disulfide	Final	1.06865	-1.02108	7.77682
Cis_1_Ethyl_3_methyl_cyclohexane	Final	0.622353	-0.123056	6.32861
Cyclobutane	Final	1.42431	-1.39742	11.2427
Cyclohexane	Final	0.591722	-0.459431	4.82742
Cyclohexane._ethyl_	Final	0.62155	0.301384	6.40826
Cyclohexanone	Final	0.384437	-0.0500647	3.65487
Cyclopentane	Final	0.489903	-0.158756	3.55253
Decanal	Final	0.455681	-0.190916	4.35056
Decane	Final	0.521646	-0.177293	4.93118
Decane._2.3.5.8_tetramethyl_	Final	0.814503	0.228078	8.1389
Decane._2.6.7_trimethyl_	Final	0.78368	0.380523	8.25887
Dimethyl_sulfide	Final	1.06632	-0.717409	8.03887
Dodecane	Final	0.67193	-0.549014	6.65578
Dodecane._4.6_dimethyl_	Final	0.508412	0.226568	5.34802
Formaldehyde_dimethyl_acetal	Final	1.01058	-0.861932	6.35554
Furan	Final	0.872469	-0.353377	5.23262
Heptanal	Final	0.42481	-0.133704	4.01005
Heptane	Final	1.59759	1.53647	13.3245
Heptane._2.2.4.6.6_pentamethyl_	Final	0.824758	0.439735	6.09757
Hexane	Final	1.10247	-1.09258	9.19306
Hexane._2.3_dimethyl_	Final	0.513756	0.0389097	4.69436
Isobutyl_acetate	Final	1.06167	0.826345	9.10032
Isoprene	Final	0.843529	-0.166553	4.94529
Isopropyl_Alcohol	Final	1.23145	1.21575	7.86636
Isopropyl_acetate	Final	1.60107	1.56877	13.1918
Nonanal	Final	0.482167	0.195661	4.25621
Nonane._3_methyl_	Final	0.617215	-0.192995	6.69884
Octane	Final	0.70902	-0.666273	6.31736
Octane._1_chloro_	Final	0.871374	-0.583295	9.30044
Octane._2.4.6_trimethyl_	Final	0.557498	-0.414639	5.8726
Octane._4_methyl_	Final	0.70878	-0.340853	7.29096
Oxirane._.1_methylethyl._	Final	0.711493	0.490355	5.83672
P_Cymene	Final	0.676041	0.284345	5.94762
P_Xylene	Final	0.6152	-0.519297	4.62161
Pentadecane	Final	0.737452	0.0651912	8.5255
Pentane	Final	1.20572	-1.19384	11.4295
Pentane._3_ethyl_	Final	1.25004	-1.25004	11.6172
Propanoic_acid._2_methyl_._2_ethyl_3_hydroxyhexyl_ester	Final	0.593084	0.200647	6.76791
Propanoic_acid._2_methyl_._3_hydroxy_2.2.4_trimethylpentyl_ester	Final	0.472896	-0.195047	5.13701
Pyridine	Final	0.973925	-0.770325	8.20804
Sevoflurane	Final	0.529147	0.183334	4.62626
Styrene	Final	0.494744	-0.369273	4.4914
Sulfide._allyl_methyl	Final	1.08971	-0.487699	8.76222
Thiophene._2_methyl_	Final	0.900619	0.138351	7.43893
Toluene	Final	0.553868	-0.44799	3.82027
Trichloromonofluoromethane	Final	2.41745	-2.36688	22.2688
X.S._..._6_Methyl_1_octanol	Final	0.634901	0.177943	5.8124
X1.3_Cyclooctadiene	Final	0.921067	-0.725746	7.66479
X1.4_dioxane	Final	0.904148	0.759174	7.30224
X1_Hexanol	Final	0.458658	0.127696	4.60381
X1_Propanol._2_ethoxy_	Final	1.41654	-0.478583	11.3653
X1_Propene._1_methoxy_2_methyl_	Final	1.14457	-0.345113	9.59263
X2.3_Butanediol	Final	0.917664	-0.616828	8.72631
X2.3_Butanedione	Final	1.32247	-1.23511	11.2453
X2.6_difluorobenzaldehyde	Final	0.60397	0.019522	6.32865
X2_Butanone	Final	0.477739	-0.37934	3.73463
X2_Butenal	Final	1.05481	-1.00153	9.82963
X2_Heptanone	Final	0.303919	-0.100799	2.95708
X2_Pentanone	Final	0.55309	-0.312579	4.60311
X2_Propanol._1_butoxy_	Final	0.800251	-0.112821	9.49674
X2_Propenal	Final	1.48991	-1.46696	11.8075
X2_Undecene._10_methyl_	Final	0.586005	-0.423724	6.21381
X2_ethylfuran	Final	1.08137	-0.970812	10.5693
X2_ethylhexanal	Final	0.469522	0.00828324	4.71385
X2_methylbutanal	Final	1.66975	-1.50442	15.5221
X2_methylbutanoic_acid	Final	1.44108	-0.963052	16.2144
X3_Octene._.Z._	Final	0.956784	-0.949323	9.44395
X3_methylbutan_1_ol	Final	0.499006	0.0501468	4.53224
X3_methylbutanal	Final	0.552138	0.351868	5.53208
X3_methylpentane	Final	0.465479	-0.114236	3.3938
X5_Hepten_2_one._6_methyl_	Final	0.611687	0.427365	5.24466
X6_Nonen_1_ol._.E._	Final	0.383034	-0.259713	3.95628
Hexane._2.3.5_trimethyl_	Final	0.794994	-0.631632	7.72764
X1_Propene._1_.methylthio._._.Z._	Final	1.28938	-0.237465	10.0763
.beta._Myrcene	Null	0.793936	0.223402	6.97079
.gamma._Terpinene	Null	0.742573	-0.308348	7.17167
Acetic_acid._1.7.7_trimethyl_bicyclo.2.2.1.hept_2_yl_ester	Null	0.921253	-0.615414	11.217
Alpha_terpinene	Null	0.702974	0.172506	7.80922
Alpha_ylangene	Null	0.855742	-0.387459	11.4781
Azetidine	Null	0.711763	-0.243023	5.71312
Benzene._1_ethyl_2_methyl_	Null	0.963728	0.160868	9.75295
Benzoic_acid	Null	0.866629	-0.537304	11.4417
Bicyclo.3.1.0.hexane._4_methylene_1_.1_methylethyl._	Null	1.20223	1.06541	9.97004
Camphor	Null	1.02563	-0.716184	13.0361
Cyclobutane._methylene_	Null	4.95284	4.95284	29.7881
Cyclohexane._1.2.3_trimethyl_	Null	0.670398	-0.194044	8.18523
Cyclohexane._1.2.4_trimethyl_._.1.alpha..2.beta..4.beta.._	Null	0.851771	0.0220319	10.7657
Cyclohexane._1_ethyl_4_methyl_._trans_	Null	0.756908	0.272332	9.79185
Cyclohexane._ethenyl_	Null	0.815125	0.323391	9.56162
Cyclohexanol_acetate.cis_2_tert_butyl_	Null	0.866857	-0.270771	9.97165
Cyclopentane._nonyl_	Null	0.644702	0.013973	7.49781
D_Menthone	Null	1.42731	-0.510404	15.9705
Dibenzofuran	Null	1.02081	-0.849929	14.7109
Dimethyldisulfide	Null	0.856095	0.133232	7.50942
Dimethyltrisulfide	Null	0.674	-0.132326	9.7223
Ethane._1.1.2_trichloro_1.2.2_trifluoro_	Null	1.23407	0.323415	12.7814
Ethane._1.2_dichloro_	Null	0.670394	0.392408	7.04139
Ethyl_butanoate	Null	2.67988	2.59718	26.3683
Ethylbenzene	Null	0.652823	-0.457472	5.19743
Furan._2_methyl_	Null	0.8797	-0.0573186	6.16878
Heptane._2.4_dimethyl_	Null	0.581525	-0.0944685	5.31731
Heptane._3_methylene_	Null	0.421255	-0.219522	3.84078
Hexane._2.2.5_trimethyl_	Null	1.49239	-1.24004	14.8922
Hexane._3.3_dimethyl_	Null	1.33938	-0.746705	15.8723
Indole	Null	1.52338	-0.0175701	16.4102
Limonene	Null	0.918006	-0.237839	6.39243
Menthofuran	Null	1.10364	-0.243948	14.3239
Menthol_isomer	Null	2.02424	-1.38745	20.2722
Methyl_thiocyanate	Null	0.993923	0.267759	8.4598
Methylthioacetate	Null	1.56832	1.3946	13.6992
P_Menth_8_en_3_ol	Null	1.04414	-0.881918	13.5181
Pentadecafluorooctanoic_acid._2_ethylhexyl_ester	Null	1.03447	0.622191	10.3391
Phenylethyl_Alcohol	Null	1.38518	1.23558	16.9427
Propane._1_.methylthio._	Null	1.4588	0.451246	11.6966
Undecane._2.7_dimethyl_	Null	0.612223	-0.0829021	7.17644
Unknown_C12H24	Null	0.683301	-0.178086	6.4832
X1.3.7_Octatriene._3.7_dimethyl_	Null	0.574185	-0.027483	6.53237
X1_Butanol._3_methyl_._acetate	Null	1.17772	0.915101	11.3965
X1_Decen_3_one	Null	1.26498	-0.521282	17.8931
X1_Ethyl_4_methylcyclohexane	Null	0.751254	-0.0285459	10.3065
X1_Propene._1_.methylthio._._.E._	Null	1.60045	-1.2362	13.8205
X1_methylindole	Null	1.24627	-1.05873	22.316
X1_pentanol	Null	0.548094	-0.0813273	5.05502
X2.2_Dimethoxybutane	Null	1.32764	0.0103699	15.0088
X2.4_Dimethyl_1_heptene	Null	0.89152	0.614548	9.9751
X2.4_dimethylfuran	Null	0.768172	0.324154	7.304
X2_Cyclopenten_1_one	Null	0.606582	-0.275514	7.07675
X2_Tridecene._.Z._	Null	0.872432	-0.259247	10.819
X3_Carene	Null	0.502553	-0.0962956	4.37418
X4_ethyl_2.2_dimethylhexane	Null	0.873444	-0.74048	13.9234
X4_heptanone	Null	0.887313	-0.275776	10.6559
Acetic_acid	Null	0.965743	-0.85545	6.48249
Acetoin	Null	1.05495	0.776219	8.60366
Acetone	Null	1.32766	-1.24955	8.38721
Acetophenone	Null	0.594341	-0.151517	4.69006
Benzaldehyde	Null	0.445212	-0.321626	2.93727
Benzene	Null	0.756929	-0.729585	5.05252
Benzene._1.4_dichloro_	Null	1.12436	-0.600005	14.0928
Benzene._1_ethenyl_3.5_dimethyl_	Null	0.872734	0.325894	10.2586
Benzene._propyl_	Null	0.502804	-0.255446	4.627
Benzoic_acid._methyl_ester	Null	0.710792	-0.400075	6.77873
Benzonitrile	Null	0.745052	-0.671389	5.6258
Carbon_disulfide	Null	1.21388	-1.17631	8.97429
Cis_1_Ethyl_3_methyl_cyclohexane	Null	0.642234	-0.0278562	6.47481
Cyclobutane	Null	1.4149	-1.38911	11.1531
Cyclohexane	Null	0.933484	-0.853802	7.87976
Cyclohexane._ethyl_	Null	0.646652	0.319936	6.6656
Cyclohexanone	Null	0.403461	0.0710604	3.77072
Cyclopentane	Null	0.463293	-0.115625	3.34912
Decanal	Null	0.485149	-0.169084	4.62801
Decane	Null	0.558077	-0.127458	5.26483
Decane._2.3.5.8_tetramethyl_	Null	0.868422	0.25842	8.65564
Decane._2.6.7_trimethyl_	Null	0.764204	0.377157	8.06536
Dimethyl_sulfide	Null	1.05661	-0.71115	7.95588
Dodecane	Null	0.709966	-0.590924	7.05472
Dodecane._4.6_dimethyl_	Null	0.508756	0.1525	5.39247
Formaldehyde_dimethyl_acetal	Null	1.11455	-0.945313	7.06144
Furan	Null	1.0998	-0.649514	6.7192
Heptanal	Null	0.418747	-0.105946	3.93646
Heptane	Null	1.1083	1.01842	9.66581
Heptane._2.2.4.6.6_pentamethyl_	Null	1.11165	0.625721	8.09978
Hexane	Null	1.22679	-1.2191	10.3559
Hexane._2.3_dimethyl_	Null	0.546182	-0.0695361	5.04653
Isobutyl_acetate	Null	1.13925	0.994198	9.67147
Isoprene	Null	0.953758	-0.359109	5.65166
Isopropyl_Alcohol	Null	1.2535	1.24815	7.98217
Isopropyl_acetate	Null	2.33885	2.32201	18.2626
Nonanal	Null	0.682241	0.52002	5.85362
Nonane._3_methyl_	Null	0.62663	-0.202538	6.80976
Octane	Null	0.77942	-0.716533	6.99526
Octane._1_chloro_	Null	0.875856	-0.589449	9.35389
Octane._2.4.6_trimethyl_	Null	0.784227	-0.73661	8.57142
Octane._4_methyl_	Null	0.717147	-0.368474	7.39534
Oxirane._.1_methylethyl._	Null	0.759452	0.551247	6.20603
P_Cymene	Null	0.912277	0.699413	7.75705
P_Xylene	Null	0.778029	-0.670024	5.89759
Pentadecane	Null	0.728837	0.0493993	8.44661
Pentane	Null	1.72689	-1.72689	17.2244
Pentane._3_ethyl_	Null	1.95777	-1.95777	19.3597
Propanoic_acid._2_methyl_._2_ethyl_3_hydroxyhexyl_ester	Null	0.728838	0.464954	7.98979
Propanoic_acid._2_methyl_._3_hydroxy_2.2.4_trimethylpentyl_ester	Null	0.439497	-0.0538929	4.64723
Pyridine	Null	1.01275	-0.787057	8.55747
Sevoflurane	Null	0.536975	-0.0717073	4.80235
Styrene	Null	0.574429	-0.487417	5.27686
Sulfide._allyl_methyl	Null	1.06626	-0.43272	8.52213
Thiophene._2_methyl_	Null	0.916956	0.177398	7.58145
Toluene	Null	0.632885	-0.557746	4.39941
Trichloromonofluoromethane	Null	2.7632	-2.70488	26.2016
X.S._..._6_Methyl_1_octanol	Null	0.656235	-0.0414611	6.12202
X1.3_Cyclooctadiene	Null	0.926819	-0.725537	7.71965
X1.4_dioxane	Null	0.990786	0.77861	7.96001
X1_Hexanol	Null	0.490769	0.155225	4.89516
X1_Propanol._2_ethoxy_	Null	1.44255	-0.23012	11.3474
X1_Propene._1_methoxy_2_methyl_	Null	1.14016	-0.200325	9.44197
X2.3_Butanediol	Null	1.09584	-0.773596	10.4929
X2.3_Butanedione	Null	1.15508	-0.99501	9.61084
X2.6_difluorobenzaldehyde	Null	0.671569	0.20353	6.87271
X2_Butanone	Null	0.527455	-0.378256	4.13143
X2_Butenal	Null	1.09855	-1.06286	10.2637
X2_Heptanone	Null	0.328037	-0.0960755	3.1845
X2_Pentanone	Null	0.492415	-0.222646	4.0575
X2_Propanol._1_butoxy_	Null	0.839672	-0.381527	10.2281
X2_Propenal	Null	1.48886	-1.46754	11.7921
X2_Undecene._10_methyl_	Null	0.771961	-0.647444	8.35089
X2_ethylfuran	Null	1.06392	-0.953377	10.3783
X2_ethylhexanal	Null	0.4903	0.0126378	4.90706
X2_methylbutanal	Null	1.78733	-1.60251	16.8073
X2_methylbutanoic_acid	Null	1.4281	-0.95809	16.0348
X3_Octene._.Z._	Null	1.13317	-1.13007	11.4159
X3_methylbutan_1_ol	Null	0.538275	-0.0653877	4.94834
X3_methylbutanal	Null	0.627154	0.476134	6.21494
X3_methylpentane	Null	0.491176	-0.131653	3.58357
X5_Hepten_2_one._6_methyl_	Null	0.706338	0.400932	6.13543
X6_Nonen_1_ol._.E._	Null	0.504102	-0.454595	5.27813
Hexane._2.3.5_trimethyl_	Null	0.906998	-0.752939	8.92758
X1_Propene._1_.methylthio._._.Z._	Null	1.29667	-0.0965226	10.0089
