# Supplementary material for: Exhaled breath volatiles for asthma diagnosis: discovery and validation in untreated but symptomatic patients
Source: Sci Rep. 2026 May 7;16:20962. doi: 10.1038/s41598-026-43292-3 (PMC13338015; doi:10.1038/s41598-026-43292-3)
Supplement: Supplementary file 3 — Supplementary Material 3. [file 41598_2026_43292_MOESM3_ESM.xlsx]

## Sheet: Title page
Exhaled breath volatiles for asthma diagnosis: discovery and validation in untreated but symptomatic patients
Agnieszka Turlo, Waqar Ahmed, Ran Wang, Iain White, Maxim Wilkinson, Robin Curnow, Kamila Schmidt, Miriam Bennett, Angela Simpson, Clare Murray, David C Wedge, Stephen J Fowler
Supplementary File 2: Results of deletion diagnostics of influential observations in modelling breath-background relationship in Volatile Organic Compounds.
Deletion diagnostics
column name	definition
obs	observation number (row number) in training dataset
dfB	dfBETA parameter for the observation
comp	compound name
cooksD	Cook's distance for the observation
Outlier list
column name	definition
comp	compound name
outlier no	influential observation number within a compound
obs	observation number (row number) in training dataset
Sample	sample identification

## Sheet: Deletion diagnostics
obs	dfB	comp	cooksD
1	0.0264099	.beta._Myrcene	0.674761
2	-0.147886	.beta._Myrcene	0.149789
3	0.0264882	.beta._Myrcene	0.0855005
4	-0.176664	.beta._Myrcene	0.900443
5	0.0156667	.beta._Myrcene	0.196847
6	0.00844244	.beta._Myrcene	0.00359103
7	0.0135364	.beta._Myrcene	0.407677
8	0.0107925	.beta._Myrcene	0.00170914
9	-0.262286	.beta._Myrcene	0.49163
10	-0.0806365	.beta._Myrcene	0.223196
11	0.176144	.beta._Myrcene	0.920369
12	-0.121862	.beta._Myrcene	0.242591
13	0.078847	.beta._Myrcene	0.119223
14	0.0764975	.beta._Myrcene	0.103577
15	0.18665	.beta._Myrcene	0.759992
16	0.0465458	.beta._Myrcene	0.00963247
17	0.0517081	.beta._Myrcene	0.0248774
18	0.0155449	.beta._Myrcene	0.000343753
19	0.0741795	.beta._Myrcene	0.0621456
20	0.02072	.beta._Myrcene	0.0210186
21	0.012527	.beta._Myrcene	0.100246
22	0.146291	.beta._Myrcene	0.678119
23	0.00712583	.beta._Myrcene	0.000160075
24	0.0256062	.beta._Myrcene	0.0499806
25	0.114614	.beta._Myrcene	0.128807
26	0.141361	.beta._Myrcene	0.1762
27	0.128524	.beta._Myrcene	0.566997
28	-0.0255048	.beta._Myrcene	0.15459
29	0.0696385	.beta._Myrcene	0.0844232
30	0.104379	.beta._Myrcene	0.122241
31	0.104774	.beta._Myrcene	0.437819
32	0.0152836	.beta._Myrcene	0.0399276
33	0.0286921	.beta._Myrcene	0.00657334
34	0.230173	.beta._Myrcene	0.444457
35	0.0523872	.beta._Myrcene	0.408668
36	0.0156501	.beta._Myrcene	0.00134501
37	0.0642556	.beta._Myrcene	0.139775
38	0.00811689	.beta._Myrcene	0.0680517
39	-0.0515988	.beta._Myrcene	0.0401057
40	0.0144132	.beta._Myrcene	0.00569869
41	0.0653241	.beta._Myrcene	0.0599066
42	0.0948845	.beta._Myrcene	0.17042
43	-0.00342749	.beta._Myrcene	0.000858687
44	0.0151337	.beta._Myrcene	0.00380463
45	0.00712033	.beta._Myrcene	0.00660854
46	0.0283772	.beta._Myrcene	0.306532
47	-0.00460753	.beta._Myrcene	0.190947
48	-0.414351	.beta._Myrcene	3.23454
49	0.0185534	.beta._Myrcene	0.0855427
50	0.157695	.beta._Myrcene	0.267423
51	-0.221652	.beta._Myrcene	0.697901
52	0.20284	.beta._Myrcene	0.556992
53	-0.071725	.beta._Myrcene	0.0758564
54	0.474309	.beta._Myrcene	1.06467
55	-0.0118998	.beta._Myrcene	0.0166189
56	0.0325089	.beta._Myrcene	0.0328
57	-0.279028	.beta._Myrcene	0.90276
58	-0.00547275	.beta._Myrcene	0.354053
59	0.0681548	.beta._Myrcene	0.0354188
60	0.0279782	.beta._Myrcene	0.441198
61	0.0191423	.beta._Myrcene	0.105455
62	-0.0621023	.beta._Myrcene	0.0798521
63	0.01999	.beta._Myrcene	0.00218743
64	0.00686927	.beta._Myrcene	0.0780129
65	-0.420289	.beta._Myrcene	2.07285
66	0.0183551	.beta._Myrcene	0.00197361
67	0.00433331	.beta._Myrcene	0.0103159
68	-0.0488871	.beta._Myrcene	0.238477
69	-0.0610704	.beta._Myrcene	0.170024
70	-0.0559774	.beta._Myrcene	0.0393387
71	0.0151879	.beta._Myrcene	0.101561
72	0.162796	.beta._Myrcene	0.0961439
73	0.00769748	.beta._Myrcene	7.62485e-05
74	-0.411474	.beta._Myrcene	0.911108
75	0.0453484	.beta._Myrcene	0.0657501
76	0.0135376	.beta._Myrcene	0.000410328
77	-0.0502091	.beta._Myrcene	0.10485
78	0.0660215	.beta._Myrcene	0.103121
79	-0.0614656	.beta._Myrcene	0.0661041
80	0.0118916	.beta._Myrcene	0.0050361
81	0.00188382	.beta._Myrcene	0.00317773
82	-0.431486	.beta._Myrcene	0.587598
83	-0.0361371	.beta._Myrcene	0.421257
84	0.372248	.beta._Myrcene	1.03833
85	-0.022082	.beta._Myrcene	0.0121596
86	-0.0322592	.beta._Myrcene	0.15864
87	0.212842	.beta._Myrcene	0.384465
88	-0.03795	.beta._Myrcene	0.0812173
89	0.00206157	.beta._Myrcene	0.0355864
90	0.000975715	.beta._Myrcene	0.015796
91	-0.0191295	.beta._Myrcene	0.139866
92	0.0663286	.beta._Myrcene	0.699202
93	-0.00845901	.beta._Myrcene	0.355359
94	0.106692	.beta._Myrcene	0.222358
95	0.137357	.beta._Myrcene	0.603904
96	0.0163979	.beta._Myrcene	0.0263269
97	-0.0663612	.beta._Myrcene	0.281295
98	-0.188774	.beta._Myrcene	0.452332
99	0.00493617	.beta._Myrcene	0.0127196
100	-0.0313346	.beta._Myrcene	0.138991
101	-0.111635	.beta._Myrcene	0.877875
102	0.00288312	.beta._Myrcene	0.0350974
103	0.0132764	.beta._Myrcene	0.0519089
104	-0.0395116	.beta._Myrcene	0.0689742
105	-0.177847	.beta._Myrcene	0.249962
106	-0.0023852	.beta._Myrcene	0.0140001
107	0.171549	.beta._Myrcene	0.518629
108	0.0283152	.beta._Myrcene	0.00339789
109	0.0674999	.beta._Myrcene	0.0642165
110	0.0592062	.beta._Myrcene	0.080104
1	0.0229433	.gamma._Terpinene	1.15173
2	-0.0418256	.gamma._Terpinene	0.811942
3	0.054423	.gamma._Terpinene	0.666961
4	-0.117343	.gamma._Terpinene	0.398342
5	0.127265	.gamma._Terpinene	0.158852
6	0.0498724	.gamma._Terpinene	0.0271827
7	-0.144743	.gamma._Terpinene	0.296365
8	0.0561375	.gamma._Terpinene	0.0481694
9	-0.0683388	.gamma._Terpinene	0.130973
10	-0.00365401	.gamma._Terpinene	7.85408e-05
11	0.317207	.gamma._Terpinene	0.494371
12	0.10057	.gamma._Terpinene	0.516614
13	0.0161965	.gamma._Terpinene	0.0907696
14	-0.091069	.gamma._Terpinene	0.127138
15	-0.0813091	.gamma._Terpinene	0.16515
16	-0.0125718	.gamma._Terpinene	0.145006
17	-0.0500722	.gamma._Terpinene	0.0646254
18	-0.0142042	.gamma._Terpinene	0.257171
19	0.0163708	.gamma._Terpinene	0.0112133
20	-0.0195067	.gamma._Terpinene	0.0152648
21	0.0190532	.gamma._Terpinene	0.00912773
22	0.000685015	.gamma._Terpinene	0.287503
23	0.00497407	.gamma._Terpinene	0.000207017
24	0.0564974	.gamma._Terpinene	0.104635
25	0.0818914	.gamma._Terpinene	0.126414
26	-0.175764	.gamma._Terpinene	0.34253
27	-0.327142	.gamma._Terpinene	1.42996
28	0.00785457	.gamma._Terpinene	0.00069977
29	0.0193049	.gamma._Terpinene	0.0893819
30	0.0118914	.gamma._Terpinene	0.000365709
31	0.107133	.gamma._Terpinene	0.076292
32	-0.14745	.gamma._Terpinene	0.1148
33	0.00151637	.gamma._Terpinene	0.0112465
34	-0.0125962	.gamma._Terpinene	0.00348099
35	-0.0287466	.gamma._Terpinene	0.273126
36	-0.00384608	.gamma._Terpinene	0.0554864
37	-0.0137135	.gamma._Terpinene	0.00984379
38	-0.00590632	.gamma._Terpinene	0.000232239
39	0.00263803	.gamma._Terpinene	0.0427378
40	-0.0183127	.gamma._Terpinene	0.0288316
41	0.0777605	.gamma._Terpinene	0.274983
42	0.367037	.gamma._Terpinene	1.09944
43	-0.0022351	.gamma._Terpinene	0.00713669
44	-0.230885	.gamma._Terpinene	0.373475
45	0.00705028	.gamma._Terpinene	0.00353598
46	0.198431	.gamma._Terpinene	0.859031
47	-0.00562191	.gamma._Terpinene	0.00301595
48	0.0469657	.gamma._Terpinene	0.261404
49	-0.0121165	.gamma._Terpinene	0.00627255
50	0.00805062	.gamma._Terpinene	0.00133171
51	0.0649568	.gamma._Terpinene	0.161447
52	0.151509	.gamma._Terpinene	0.253045
53	-0.00232607	.gamma._Terpinene	0.29793
54	0.0236723	.gamma._Terpinene	0.0983752
55	0.0472787	.gamma._Terpinene	0.0606634
56	0.0776086	.gamma._Terpinene	0.0924759
57	0.0387887	.gamma._Terpinene	0.203902
58	0.0012908	.gamma._Terpinene	0.000888255
59	0.0190906	.gamma._Terpinene	0.0220194
60	0.129764	.gamma._Terpinene	0.129849
61	-0.0363038	.gamma._Terpinene	0.0902819
62	0.0256842	.gamma._Terpinene	0.00897769
63	-0.00204682	.gamma._Terpinene	0.00143753
64	0.116139	.gamma._Terpinene	0.27699
65	-0.16995	.gamma._Terpinene	0.312635
66	-0.128277	.gamma._Terpinene	0.282983
67	-0.188817	.gamma._Terpinene	0.154505
68	0.00988911	.gamma._Terpinene	1.22224
69	-0.335305	.gamma._Terpinene	0.905789
70	-0.011336	.gamma._Terpinene	0.0544148
71	0.0708979	.gamma._Terpinene	0.134582
72	0.0613114	.gamma._Terpinene	0.232261
73	-0.0160934	.gamma._Terpinene	0.0290277
74	0.103778	.gamma._Terpinene	0.426271
75	-0.00327058	.gamma._Terpinene	0.00113602
76	-0.00247395	.gamma._Terpinene	0.0100696
77	0.235833	.gamma._Terpinene	1.34746
78	0.0690466	.gamma._Terpinene	0.0580857
79	-0.0377002	.gamma._Terpinene	0.233516
80	0.0231359	.gamma._Terpinene	0.0984679
81	0.0456329	.gamma._Terpinene	0.0255342
82	-0.0285792	.gamma._Terpinene	0.169042
83	0.0132828	.gamma._Terpinene	0.0116106
84	0.00614452	.gamma._Terpinene	0.014522
85	-0.0384651	.gamma._Terpinene	0.773094
86	0.00446288	.gamma._Terpinene	0.00785833
87	0.115479	.gamma._Terpinene	0.810365
88	-0.11787	.gamma._Terpinene	0.190945
89	-0.0207134	.gamma._Terpinene	0.018625
90	0.0205294	.gamma._Terpinene	0.0781554
91	-0.00330042	.gamma._Terpinene	0.516753
92	-0.0275497	.gamma._Terpinene	0.103952
93	-0.0574768	.gamma._Terpinene	1.95411
94	0.0208719	.gamma._Terpinene	0.244737
95	0.115269	.gamma._Terpinene	0.811245
96	-0.200065	.gamma._Terpinene	0.328239
97	-0.131821	.gamma._Terpinene	0.397877
98	-0.0273827	.gamma._Terpinene	0.132082
99	-0.130193	.gamma._Terpinene	1.96285
100	-0.0155409	.gamma._Terpinene	0.0408804
101	-0.00869217	.gamma._Terpinene	0.0166067
102	0.206587	.gamma._Terpinene	0.325106
103	0.00369577	.gamma._Terpinene	9.22627e-06
104	-0.0521437	.gamma._Terpinene	0.187805
105	0.1743	.gamma._Terpinene	0.531284
106	-0.0594415	.gamma._Terpinene	0.0382747
107	0.00413834	.gamma._Terpinene	0.000257013
108	-0.00238893	.gamma._Terpinene	0.00120702
109	0.126124	.gamma._Terpinene	0.288486
110	0.0151051	.gamma._Terpinene	0.0109803
1	0.0127384	Acetic_acid	0.484986
2	0.0242021	Acetic_acid	0.154082
3	0.203539	Acetic_acid	0.756309
4	0.00961034	Acetic_acid	0.00182154
5	0.028867	Acetic_acid	0.213457
6	0.0170553	Acetic_acid	0.0514462
7	-0.0820308	Acetic_acid	0.245091
8	0.0110644	Acetic_acid	0.141297
9	0.0640029	Acetic_acid	0.345852
10	0.0405438	Acetic_acid	0.17838
11	-0.0089863	Acetic_acid	0.0116892
12	-0.172828	Acetic_acid	0.418491
13	0.0205799	Acetic_acid	0.041155
14	0.00514754	Acetic_acid	0.0366185
15	-0.116023	Acetic_acid	0.1978
16	-0.12881	Acetic_acid	0.231019
17	-0.0144636	Acetic_acid	0.158258
18	0.0342736	Acetic_acid	0.102008
19	0.00486635	Acetic_acid	8.00599e-05
20	0.00783301	Acetic_acid	0.00117792
21	0.0716508	Acetic_acid	0.140094
22	0.0270792	Acetic_acid	0.205156
23	0.00997261	Acetic_acid	0.0290787
24	-0.0109819	Acetic_acid	0.0276486
25	-0.108777	Acetic_acid	0.515873
26	-0.0609986	Acetic_acid	0.0377392
27	0.0430358	Acetic_acid	0.0196704
28	0.0101558	Acetic_acid	0.00270147
29	0.030887	Acetic_acid	0.0630967
30	-0.0813987	Acetic_acid	1.17091
31	-0.0276613	Acetic_acid	0.151478
32	-0.066233	Acetic_acid	0.262799
33	0.000865918	Acetic_acid	0.00504091
34	-0.072461	Acetic_acid	0.121858
35	0.239055	Acetic_acid	0.225934
36	-0.0741141	Acetic_acid	0.0450034
37	-0.0144097	Acetic_acid	0.100609
38	-0.0939598	Acetic_acid	0.25306
39	-0.00267522	Acetic_acid	0.00858502
40	0.0436606	Acetic_acid	0.190181
41	0.0248311	Acetic_acid	0.0189286
42	-0.0321304	Acetic_acid	0.0464633
43	0.174509	Acetic_acid	0.48579
44	0.00377668	Acetic_acid	6.15117e-06
45	0.0155162	Acetic_acid	0.116107
46	0.112884	Acetic_acid	0.0426852
47	0.0199124	Acetic_acid	0.000881806
48	-0.0474843	Acetic_acid	0.11796
49	0.201254	Acetic_acid	0.268567
50	0.0690053	Acetic_acid	0.325585
51	-0.166346	Acetic_acid	0.321538
52	-0.00649191	Acetic_acid	0.017028
53	0.0302364	Acetic_acid	0.306805
54	-0.00590116	Acetic_acid	0.0790963
55	0.102074	Acetic_acid	0.411424
56	-0.0222336	Acetic_acid	0.0661117
57	-0.18185	Acetic_acid	0.193032
58	-0.0111711	Acetic_acid	0.031523
59	0.224623	Acetic_acid	0.294623
60	0.0480426	Acetic_acid	0.0428314
61	0.0111835	Acetic_acid	0.00907975
62	0.24943	Acetic_acid	0.691978
63	-0.00489659	Acetic_acid	0.0018045
64	0.0414456	Acetic_acid	0.155784
65	-0.0401795	Acetic_acid	0.668554
66	0.0970217	Acetic_acid	0.0971932
67	-0.0448477	Acetic_acid	0.0443782
68	-0.125847	Acetic_acid	0.419912
69	-0.0212253	Acetic_acid	0.032902
70	-0.00510764	Acetic_acid	0.00286524
71	-0.0991421	Acetic_acid	0.0878151
72	-0.024226	Acetic_acid	0.0185291
73	-0.114222	Acetic_acid	0.29834
74	-0.0109952	Acetic_acid	0.444358
75	-0.140698	Acetic_acid	0.140688
76	0.00991018	Acetic_acid	0.33181
77	-0.0486202	Acetic_acid	0.0241744
78	-0.0275534	Acetic_acid	0.0260323
79	0.00506914	Acetic_acid	0.0150951
80	-0.00984916	Acetic_acid	0.441553
81	0.0073177	Acetic_acid	0.00181988
82	-0.323778	Acetic_acid	3.19262
83	0.0022183	Acetic_acid	0.0349526
84	0.0147439	Acetic_acid	0.0595286
85	-0.0794371	Acetic_acid	0.173831
86	0.0211193	Acetic_acid	0.00184163
87	0.294974	Acetic_acid	0.325698
88	0.0142517	Acetic_acid	0.00168035
89	0.00335403	Acetic_acid	0.00799109
90	-0.061742	Acetic_acid	0.410682
91	-0.0242199	Acetic_acid	0.565012
92	-0.0160939	Acetic_acid	0.021298
93	0.0130934	Acetic_acid	0.0976045
94	0.0859193	Acetic_acid	0.199066
95	0.0452845	Acetic_acid	0.0672185
96	0.0135114	Acetic_acid	0.0213731
97	0.0105173	Acetic_acid	0.00444592
98	-0.244668	Acetic_acid	0.325205
99	-0.0218132	Acetic_acid	0.428317
100	-0.00373225	Acetic_acid	0.0325155
101	0.537135	Acetic_acid	0.619983
102	-0.0573643	Acetic_acid	0.094059
103	-0.0143327	Acetic_acid	0.0317262
104	-0.021309	Acetic_acid	0.0297448
105	0.0120596	Acetic_acid	0.00701034
106	-0.0149617	Acetic_acid	0.039738
107	0.138618	Acetic_acid	0.327831
108	-0.00133166	Acetic_acid	0.045084
109	-0.131735	Acetic_acid	0.16459
110	0.0240339	Acetic_acid	0.10994
1	-0.124391	Acetic_acid._1.7.7_trimethyl_bicyclo.2.2.1.hept_2_yl_ester	0.243011
2	0.073411	Acetic_acid._1.7.7_trimethyl_bicyclo.2.2.1.hept_2_yl_ester	0.0489167
3	-0.0443512	Acetic_acid._1.7.7_trimethyl_bicyclo.2.2.1.hept_2_yl_ester	0.0416109
4	-0.108431	Acetic_acid._1.7.7_trimethyl_bicyclo.2.2.1.hept_2_yl_ester	0.453437
5	-0.00747765	Acetic_acid._1.7.7_trimethyl_bicyclo.2.2.1.hept_2_yl_ester	0.018148
6	-0.00982396	Acetic_acid._1.7.7_trimethyl_bicyclo.2.2.1.hept_2_yl_ester	0.00268269
7	-0.00430288	Acetic_acid._1.7.7_trimethyl_bicyclo.2.2.1.hept_2_yl_ester	0.083297
8	-0.0343103	Acetic_acid._1.7.7_trimethyl_bicyclo.2.2.1.hept_2_yl_ester	0.0265835
9	0.170273	Acetic_acid._1.7.7_trimethyl_bicyclo.2.2.1.hept_2_yl_ester	0.0678493
10	-0.0139877	Acetic_acid._1.7.7_trimethyl_bicyclo.2.2.1.hept_2_yl_ester	0.0222596
11	-0.00340626	Acetic_acid._1.7.7_trimethyl_bicyclo.2.2.1.hept_2_yl_ester	5.25533e-05
12	0.179064	Acetic_acid._1.7.7_trimethyl_bicyclo.2.2.1.hept_2_yl_ester	0.134139
13	0.152932	Acetic_acid._1.7.7_trimethyl_bicyclo.2.2.1.hept_2_yl_ester	0.149578
14	-0.00157767	Acetic_acid._1.7.7_trimethyl_bicyclo.2.2.1.hept_2_yl_ester	0.00406777
15	-0.00982222	Acetic_acid._1.7.7_trimethyl_bicyclo.2.2.1.hept_2_yl_ester	0.0189496
16	-0.142117	Acetic_acid._1.7.7_trimethyl_bicyclo.2.2.1.hept_2_yl_ester	0.169022
17	-0.0719091	Acetic_acid._1.7.7_trimethyl_bicyclo.2.2.1.hept_2_yl_ester	0.0849469
18	-0.0485776	Acetic_acid._1.7.7_trimethyl_bicyclo.2.2.1.hept_2_yl_ester	0.021147
19	-0.0542425	Acetic_acid._1.7.7_trimethyl_bicyclo.2.2.1.hept_2_yl_ester	0.139205
20	-0.0308043	Acetic_acid._1.7.7_trimethyl_bicyclo.2.2.1.hept_2_yl_ester	0.00799279
21	-0.00473842	Acetic_acid._1.7.7_trimethyl_bicyclo.2.2.1.hept_2_yl_ester	0.000738789
22	-0.0071602	Acetic_acid._1.7.7_trimethyl_bicyclo.2.2.1.hept_2_yl_ester	0.00335781
23	-0.0556248	Acetic_acid._1.7.7_trimethyl_bicyclo.2.2.1.hept_2_yl_ester	0.0527457
24	0.00236106	Acetic_acid._1.7.7_trimethyl_bicyclo.2.2.1.hept_2_yl_ester	0.00121504
25	0.17597	Acetic_acid._1.7.7_trimethyl_bicyclo.2.2.1.hept_2_yl_ester	0.170162
26	-0.00366347	Acetic_acid._1.7.7_trimethyl_bicyclo.2.2.1.hept_2_yl_ester	0.000249382
27	0.15765	Acetic_acid._1.7.7_trimethyl_bicyclo.2.2.1.hept_2_yl_ester	0.36024
28	-0.127081	Acetic_acid._1.7.7_trimethyl_bicyclo.2.2.1.hept_2_yl_ester	0.0889647
29	0.0599829	Acetic_acid._1.7.7_trimethyl_bicyclo.2.2.1.hept_2_yl_ester	0.0196946
30	-0.00111119	Acetic_acid._1.7.7_trimethyl_bicyclo.2.2.1.hept_2_yl_ester	0.0247132
31	-0.139868	Acetic_acid._1.7.7_trimethyl_bicyclo.2.2.1.hept_2_yl_ester	0.229793
32	-0.16025	Acetic_acid._1.7.7_trimethyl_bicyclo.2.2.1.hept_2_yl_ester	0.395645
33	0.00133749	Acetic_acid._1.7.7_trimethyl_bicyclo.2.2.1.hept_2_yl_ester	0.381238
34	-0.0240822	Acetic_acid._1.7.7_trimethyl_bicyclo.2.2.1.hept_2_yl_ester	0.0180119
35	-0.158848	Acetic_acid._1.7.7_trimethyl_bicyclo.2.2.1.hept_2_yl_ester	0.0906253
36	-0.0113548	Acetic_acid._1.7.7_trimethyl_bicyclo.2.2.1.hept_2_yl_ester	0.000650573
37	0.0288727	Acetic_acid._1.7.7_trimethyl_bicyclo.2.2.1.hept_2_yl_ester	0.275699
38	0.0704237	Acetic_acid._1.7.7_trimethyl_bicyclo.2.2.1.hept_2_yl_ester	0.117218
39	-0.000780828	Acetic_acid._1.7.7_trimethyl_bicyclo.2.2.1.hept_2_yl_ester	0.0559736
40	-0.0696507	Acetic_acid._1.7.7_trimethyl_bicyclo.2.2.1.hept_2_yl_ester	0.0736659
41	0.0743482	Acetic_acid._1.7.7_trimethyl_bicyclo.2.2.1.hept_2_yl_ester	0.0566209
42	0.124972	Acetic_acid._1.7.7_trimethyl_bicyclo.2.2.1.hept_2_yl_ester	0.114455
43	0.156361	Acetic_acid._1.7.7_trimethyl_bicyclo.2.2.1.hept_2_yl_ester	1.30716
44	-0.0172899	Acetic_acid._1.7.7_trimethyl_bicyclo.2.2.1.hept_2_yl_ester	0.190662
45	0.0478547	Acetic_acid._1.7.7_trimethyl_bicyclo.2.2.1.hept_2_yl_ester	0.178951
46	-0.0274158	Acetic_acid._1.7.7_trimethyl_bicyclo.2.2.1.hept_2_yl_ester	0.00957245
47	0.00881513	Acetic_acid._1.7.7_trimethyl_bicyclo.2.2.1.hept_2_yl_ester	0.108772
48	0.0045191	Acetic_acid._1.7.7_trimethyl_bicyclo.2.2.1.hept_2_yl_ester	0.00400358
49	0.197948	Acetic_acid._1.7.7_trimethyl_bicyclo.2.2.1.hept_2_yl_ester	0.394659
50	-0.00846504	Acetic_acid._1.7.7_trimethyl_bicyclo.2.2.1.hept_2_yl_ester	0.12347
51	-0.000265038	Acetic_acid._1.7.7_trimethyl_bicyclo.2.2.1.hept_2_yl_ester	0.00174437
52	0.00753889	Acetic_acid._1.7.7_trimethyl_bicyclo.2.2.1.hept_2_yl_ester	0.0973303
53	0.0123876	Acetic_acid._1.7.7_trimethyl_bicyclo.2.2.1.hept_2_yl_ester	0.00339476
54	0.0033792	Acetic_acid._1.7.7_trimethyl_bicyclo.2.2.1.hept_2_yl_ester	0.133031
55	0.0315019	Acetic_acid._1.7.7_trimethyl_bicyclo.2.2.1.hept_2_yl_ester	0.0862238
56	-0.0079931	Acetic_acid._1.7.7_trimethyl_bicyclo.2.2.1.hept_2_yl_ester	0.00214284
57	0.170552	Acetic_acid._1.7.7_trimethyl_bicyclo.2.2.1.hept_2_yl_ester	0.208373
58	-0.106437	Acetic_acid._1.7.7_trimethyl_bicyclo.2.2.1.hept_2_yl_ester	0.250033
59	-0.00778055	Acetic_acid._1.7.7_trimethyl_bicyclo.2.2.1.hept_2_yl_ester	0.001886
60	-0.148494	Acetic_acid._1.7.7_trimethyl_bicyclo.2.2.1.hept_2_yl_ester	0.404926
61	-0.0311566	Acetic_acid._1.7.7_trimethyl_bicyclo.2.2.1.hept_2_yl_ester	0.0505258
62	0.0332672	Acetic_acid._1.7.7_trimethyl_bicyclo.2.2.1.hept_2_yl_ester	0.0321495
63	0.0396671	Acetic_acid._1.7.7_trimethyl_bicyclo.2.2.1.hept_2_yl_ester	0.0491247
64	-0.0126149	Acetic_acid._1.7.7_trimethyl_bicyclo.2.2.1.hept_2_yl_ester	0.172628
65	0.0116317	Acetic_acid._1.7.7_trimethyl_bicyclo.2.2.1.hept_2_yl_ester	0.0137834
66	0.0456854	Acetic_acid._1.7.7_trimethyl_bicyclo.2.2.1.hept_2_yl_ester	0.0652619
67	-0.00210217	Acetic_acid._1.7.7_trimethyl_bicyclo.2.2.1.hept_2_yl_ester	0.00367745
68	0.0514553	Acetic_acid._1.7.7_trimethyl_bicyclo.2.2.1.hept_2_yl_ester	0.0375462
69	0.0356671	Acetic_acid._1.7.7_trimethyl_bicyclo.2.2.1.hept_2_yl_ester	0.0824471
70	0.00896133	Acetic_acid._1.7.7_trimethyl_bicyclo.2.2.1.hept_2_yl_ester	0.00350828
71	0.011487	Acetic_acid._1.7.7_trimethyl_bicyclo.2.2.1.hept_2_yl_ester	0.000390354
72	0.121221	Acetic_acid._1.7.7_trimethyl_bicyclo.2.2.1.hept_2_yl_ester	0.253787
73	0.0144073	Acetic_acid._1.7.7_trimethyl_bicyclo.2.2.1.hept_2_yl_ester	0.291406
74	0.0163883	Acetic_acid._1.7.7_trimethyl_bicyclo.2.2.1.hept_2_yl_ester	0.0209088
75	-0.010698	Acetic_acid._1.7.7_trimethyl_bicyclo.2.2.1.hept_2_yl_ester	0.00272598
76	0.0103049	Acetic_acid._1.7.7_trimethyl_bicyclo.2.2.1.hept_2_yl_ester	0.00131422
77	-0.0443594	Acetic_acid._1.7.7_trimethyl_bicyclo.2.2.1.hept_2_yl_ester	0.0826291
78	-0.0914523	Acetic_acid._1.7.7_trimethyl_bicyclo.2.2.1.hept_2_yl_ester	0.236312
79	-0.0187728	Acetic_acid._1.7.7_trimethyl_bicyclo.2.2.1.hept_2_yl_ester	0.076967
80	-0.116497	Acetic_acid._1.7.7_trimethyl_bicyclo.2.2.1.hept_2_yl_ester	0.123288
81	0.0339338	Acetic_acid._1.7.7_trimethyl_bicyclo.2.2.1.hept_2_yl_ester	0.0449776
82	0.0576865	Acetic_acid._1.7.7_trimethyl_bicyclo.2.2.1.hept_2_yl_ester	0.0852547
83	0.00810055	Acetic_acid._1.7.7_trimethyl_bicyclo.2.2.1.hept_2_yl_ester	0.722799
84	0.0744342	Acetic_acid._1.7.7_trimethyl_bicyclo.2.2.1.hept_2_yl_ester	0.164942
85	0.00177249	Acetic_acid._1.7.7_trimethyl_bicyclo.2.2.1.hept_2_yl_ester	3.77994e-06
86	-0.010417	Acetic_acid._1.7.7_trimethyl_bicyclo.2.2.1.hept_2_yl_ester	0.161917
87	-0.281547	Acetic_acid._1.7.7_trimethyl_bicyclo.2.2.1.hept_2_yl_ester	0.272125
88	-0.0758193	Acetic_acid._1.7.7_trimethyl_bicyclo.2.2.1.hept_2_yl_ester	0.192856
89	0.0659966	Acetic_acid._1.7.7_trimethyl_bicyclo.2.2.1.hept_2_yl_ester	0.02139
90	-0.131823	Acetic_acid._1.7.7_trimethyl_bicyclo.2.2.1.hept_2_yl_ester	0.461942
91	-0.00971554	Acetic_acid._1.7.7_trimethyl_bicyclo.2.2.1.hept_2_yl_ester	0.00272024
92	0.0484497	Acetic_acid._1.7.7_trimethyl_bicyclo.2.2.1.hept_2_yl_ester	0.0341479
93	0.00670734	Acetic_acid._1.7.7_trimethyl_bicyclo.2.2.1.hept_2_yl_ester	0.0222172
94	-0.0796172	Acetic_acid._1.7.7_trimethyl_bicyclo.2.2.1.hept_2_yl_ester	0.10039
95	0.00185732	Acetic_acid._1.7.7_trimethyl_bicyclo.2.2.1.hept_2_yl_ester	0.00815732
96	-0.0421794	Acetic_acid._1.7.7_trimethyl_bicyclo.2.2.1.hept_2_yl_ester	0.0263292
97	-0.0113876	Acetic_acid._1.7.7_trimethyl_bicyclo.2.2.1.hept_2_yl_ester	0.191547
98	-0.181143	Acetic_acid._1.7.7_trimethyl_bicyclo.2.2.1.hept_2_yl_ester	0.0653712
99	0.0476057	Acetic_acid._1.7.7_trimethyl_bicyclo.2.2.1.hept_2_yl_ester	0.013952
100	-0.045547	Acetic_acid._1.7.7_trimethyl_bicyclo.2.2.1.hept_2_yl_ester	0.0455177
101	-0.052765	Acetic_acid._1.7.7_trimethyl_bicyclo.2.2.1.hept_2_yl_ester	0.0912758
102	0.0886591	Acetic_acid._1.7.7_trimethyl_bicyclo.2.2.1.hept_2_yl_ester	0.512298
103	-0.00437484	Acetic_acid._1.7.7_trimethyl_bicyclo.2.2.1.hept_2_yl_ester	0.0112528
104	0.0355522	Acetic_acid._1.7.7_trimethyl_bicyclo.2.2.1.hept_2_yl_ester	0.0169507
105	0.362844	Acetic_acid._1.7.7_trimethyl_bicyclo.2.2.1.hept_2_yl_ester	0.516972
106	-0.0936039	Acetic_acid._1.7.7_trimethyl_bicyclo.2.2.1.hept_2_yl_ester	0.131462
107	0.17673	Acetic_acid._1.7.7_trimethyl_bicyclo.2.2.1.hept_2_yl_ester	0.239462
108	0.0394064	Acetic_acid._1.7.7_trimethyl_bicyclo.2.2.1.hept_2_yl_ester	0.0450837
109	-0.0156525	Acetic_acid._1.7.7_trimethyl_bicyclo.2.2.1.hept_2_yl_ester	0.00631773
110	-0.0963636	Acetic_acid._1.7.7_trimethyl_bicyclo.2.2.1.hept_2_yl_ester	0.859886
1	-0.0132673	Acetoin	0.0032572
2	0.0573131	Acetoin	0.0154509
3	-0.252903	Acetoin	0.179134
4	-0.0164399	Acetoin	0.00280838
5	0.0897401	Acetoin	0.102299
6	-0.0277813	Acetoin	0.0530088
7	0.11181	Acetoin	0.275716
8	0.00689744	Acetoin	0.000365575
9	0.0590804	Acetoin	0.232507
10	0.0139573	Acetoin	0.17343
11	-0.00193155	Acetoin	0.0224413
12	0.00569743	Acetoin	0.0845982
13	-0.061405	Acetoin	0.0580816
14	-0.00391166	Acetoin	0.00118139
15	-0.011547	Acetoin	0.0915904
16	0.0134583	Acetoin	0.0156712
17	0.00881238	Acetoin	1.08671
18	-0.0525741	Acetoin	0.124395
19	0.0260021	Acetoin	0.0643712
20	-0.0163406	Acetoin	0.0244637
21	-0.0871868	Acetoin	0.131456
22	-0.0617971	Acetoin	0.15441
23	0.0192827	Acetoin	0.186975
24	0.0209802	Acetoin	0.00570781
25	0.0196277	Acetoin	0.002867
26	0.141717	Acetoin	0.11975
27	-0.0100678	Acetoin	0.013898
28	-0.0882615	Acetoin	0.153346
29	0.249737	Acetoin	0.188769
30	0.0260721	Acetoin	0.00141271
31	0.0294952	Acetoin	0.0599042
32	-0.0221886	Acetoin	0.0231259
33	0.0226618	Acetoin	0.00579607
34	0.010768	Acetoin	0.000272473
35	-0.010655	Acetoin	0.315457
36	-0.0942426	Acetoin	0.237353
37	0.160033	Acetoin	0.0829993
38	0.0352696	Acetoin	0.420754
39	0.222299	Acetoin	0.463912
40	-0.0499487	Acetoin	0.0627556
41	-0.192149	Acetoin	0.340753
42	-0.141092	Acetoin	0.165043
43	-0.0270489	Acetoin	0.00909732
44	-0.387619	Acetoin	0.439138
45	0.00754567	Acetoin	0.000155966
46	0.173458	Acetoin	0.448603
47	-0.151395	Acetoin	0.0590294
48	-0.00799218	Acetoin	0.033283
49	-0.17809	Acetoin	0.869451
50	-0.0774371	Acetoin	0.0631738
51	-0.0347891	Acetoin	0.016383
52	0.016856	Acetoin	0.183085
53	-0.0336776	Acetoin	0.0163405
54	0.0789105	Acetoin	0.0152258
55	-0.03525	Acetoin	0.0658315
56	-0.0587915	Acetoin	0.0663063
57	0.174093	Acetoin	0.27046
58	-0.0628373	Acetoin	0.111037
59	0.086564	Acetoin	0.161493
60	-0.0452542	Acetoin	0.190847
61	-0.00740439	Acetoin	0.00600012
62	0.00763802	Acetoin	3.28748e-09
63	0.0145101	Acetoin	0.183086
64	-0.0498965	Acetoin	0.0589657
65	0.0908491	Acetoin	0.530412
66	0.103117	Acetoin	0.0317109
67	0.0807582	Acetoin	0.0234388
68	-0.0149928	Acetoin	0.0105546
69	0.0154192	Acetoin	0.0630762
70	-0.0642627	Acetoin	0.0552201
71	0.046498	Acetoin	0.214032
72	0.0218294	Acetoin	0.0140711
73	-0.047669	Acetoin	0.0614068
74	-0.00284549	Acetoin	0.00266915
75	0.0351988	Acetoin	0.0601814
76	-0.0783518	Acetoin	0.112114
77	-0.0445779	Acetoin	0.199354
78	-0.0892672	Acetoin	0.128832
79	-0.0678484	Acetoin	0.156389
80	0.00113692	Acetoin	0.00581034
81	0.00647693	Acetoin	0.162084
82	0.0439964	Acetoin	0.0536293
83	-0.0196345	Acetoin	0.0146978
84	0.0205307	Acetoin	0.101351
85	-0.183138	Acetoin	1.01725
86	0.0442715	Acetoin	0.102657
87	0.0111883	Acetoin	0.00831008
88	-0.133746	Acetoin	0.442534
89	-0.0474211	Acetoin	0.121417
90	0.0053995	Acetoin	0.0195739
91	0.416048	Acetoin	1.0426
92	0.0533612	Acetoin	0.187148
93	-0.1177	Acetoin	0.440948
94	0.0982715	Acetoin	0.176322
95	0.0641085	Acetoin	0.0632909
96	-0.0732313	Acetoin	0.0354062
97	-0.0975109	Acetoin	0.149493
98	0.0151503	Acetoin	0.00209292
99	0.00388947	Acetoin	0.00209928
100	-0.0998096	Acetoin	0.591571
101	0.00226428	Acetoin	0.00130418
102	-0.00672454	Acetoin	0.102137
103	0.00435727	Acetoin	0.00570784
104	0.00952502	Acetoin	0.00501138
105	0.0237905	Acetoin	0.0557841
106	0.737376	Acetoin	1.265
107	0.232266	Acetoin	0.166333
108	-0.0414936	Acetoin	0.201296
109	0.00880797	Acetoin	0.00015494
110	0.0925405	Acetoin	0.0925905
1	-0.0161385	Acetone	0.0290634
2	-0.0271923	Acetone	0.0716432
3	-0.0374701	Acetone	0.0296328
4	-0.0433935	Acetone	0.0316203
5	-0.0176079	Acetone	0.0180004
6	0.0256605	Acetone	0.0468296
7	-0.00070348	Acetone	0.0184676
8	-0.0968469	Acetone	0.0438904
9	-0.0314403	Acetone	0.00433014
10	-0.0196386	Acetone	0.15928
11	-0.00443149	Acetone	0.00762648
12	-0.101048	Acetone	0.0545625
13	0.0160262	Acetone	0.0148139
14	0.0282662	Acetone	0.0166934
15	-0.0638374	Acetone	0.0561846
16	-0.0678708	Acetone	0.122137
17	0.0355366	Acetone	0.0252914
18	-0.00988272	Acetone	0.00519133
19	-0.061178	Acetone	0.0729365
20	-0.0035566	Acetone	0.0010848
21	0.100396	Acetone	0.0228942
22	-0.113767	Acetone	0.163081
23	-0.131801	Acetone	0.0765073
24	-0.0016187	Acetone	0.0463073
25	0.00173026	Acetone	0.000357434
26	-0.00131703	Acetone	0.000206387
27	-0.0121125	Acetone	0.00364067
28	-0.0219493	Acetone	0.0599638
29	-0.0520507	Acetone	0.0333297
30	0.00757481	Acetone	0.0173791
31	0.0173699	Acetone	0.0332554
32	0.0235819	Acetone	0.0125728
33	0.119523	Acetone	0.0797592
34	0.0206189	Acetone	0.0325843
35	0.22006	Acetone	0.125162
36	0.118817	Acetone	0.0942593
37	-0.00188497	Acetone	1.11685e-05
38	0.0343273	Acetone	0.334682
39	-0.00108476	Acetone	9.87591e-06
40	8.72198481700048e-05	Acetone	0.319925
41	0.00363054	Acetone	0.240188
42	-0.0205627	Acetone	0.0124656
43	-0.0743762	Acetone	0.251378
44	-0.0241696	Acetone	0.0359187
45	0.0768991	Acetone	0.0238003
46	0.00737461	Acetone	0.0399913
47	0.0016965	Acetone	0.0182172
48	0.0482723	Acetone	0.0325134
49	-0.0515366	Acetone	0.0337208
50	-0.0215209	Acetone	0.00277404
51	0.133628	Acetone	0.0601491
52	-0.120553	Acetone	0.220474
53	0.0769912	Acetone	0.054907
54	-0.0568186	Acetone	0.361729
55	0.17114	Acetone	0.344027
56	-0.0735577	Acetone	0.209759
57	0.132414	Acetone	0.4867
58	0.00388421	Acetone	0.000634527
59	0.100592	Acetone	0.0643632
60	-0.136551	Acetone	0.0847023
61	0.0399999	Acetone	0.0344131
62	0.0012993	Acetone	0.119767
63	0.00395991	Acetone	0.00562907
64	0.150986	Acetone	0.418565
65	0.00589779	Acetone	0.00258107
66	-0.00604022	Acetone	0.0418705
67	-0.012875	Acetone	0.0265641
68	-0.003009	Acetone	0.000249588
69	-0.0498194	Acetone	0.0328563
70	0.0291823	Acetone	0.00616515
71	0.03629	Acetone	0.0132974
72	-0.00870192	Acetone	0.00179302
73	0.00263168	Acetone	0.00107001
74	0.017442	Acetone	0.0485937
75	0.0650042	Acetone	0.181248
76	0.002156	Acetone	0.0044927
77	-0.015245	Acetone	0.0517898
78	-0.0177658	Acetone	0.0713388
79	0.0197115	Acetone	0.0352201
80	-0.0319238	Acetone	0.0343236
81	-0.218596	Acetone	0.12684
82	0.00223524	Acetone	0.0443647
83	0.0175297	Acetone	0.106702
84	-0.00303035	Acetone	0.00523707
85	-0.0690437	Acetone	0.295569
86	-0.00104789	Acetone	1.61073e-05
87	-0.0230744	Acetone	0.0195473
88	0.00563065	Acetone	0.0307717
89	-0.304376	Acetone	0.834048
90	0.634248	Acetone	0.721421
91	-0.0094806	Acetone	0.0202831
92	-0.0452875	Acetone	0.131219
93	0.0274411	Acetone	0.00571664
94	0.0291796	Acetone	0.00422872
95	-0.0441667	Acetone	0.0507964
96	0.0556733	Acetone	0.0192637
97	0.0211346	Acetone	0.018555
98	-0.193281	Acetone	0.119708
99	-0.00181526	Acetone	7.56698e-05
100	-0.274849	Acetone	0.564266
101	-0.074344	Acetone	0.207551
102	-0.195483	Acetone	0.134002
103	0.119265	Acetone	0.0394245
104	-0.290207	Acetone	0.11222
105	-0.000277285	Acetone	0.041608
106	0.0778111	Acetone	0.487522
107	0.161211	Acetone	0.255512
108	0.183038	Acetone	0.239677
109	0.149535	Acetone	0.399512
110	0.0506566	Acetone	0.242214
1	-0.128152	Acetophenone	0.225177
2	-0.0430323	Acetophenone	0.0514143
3	-0.0330956	Acetophenone	0.00555059
4	-0.0516144	Acetophenone	0.160006
5	-0.0165435	Acetophenone	0.00587146
6	0.000518063	Acetophenone	6.45885e-05
7	-0.097112	Acetophenone	0.118515
8	-0.380351	Acetophenone	0.286097
9	0.275139	Acetophenone	0.179596
10	-0.125201	Acetophenone	0.126077
11	-0.00688079	Acetophenone	0.142791
12	-0.00904646	Acetophenone	0.000826012
13	1.06632	Acetophenone	1.35513
14	0.246005	Acetophenone	0.118034
15	-0.0524067	Acetophenone	0.0357169
16	0.00951067	Acetophenone	0.137911
17	0.0515218	Acetophenone	0.0141801
18	-0.00195882	Acetophenone	0.00466693
19	-0.0590313	Acetophenone	0.0235874
20	-0.0399792	Acetophenone	0.00663034
21	-0.309089	Acetophenone	0.169082
22	0.132635	Acetophenone	0.146008
23	-0.264461	Acetophenone	0.12815
24	-0.0531269	Acetophenone	0.0141567
25	0.00431059	Acetophenone	0.00134823
26	0.000267877	Acetophenone	0.074564
27	0.00466828	Acetophenone	0.000676437
28	-0.0311421	Acetophenone	0.00234001
29	0.160349	Acetophenone	0.273369
30	0.148353	Acetophenone	0.321604
31	0.138835	Acetophenone	0.0336629
32	-0.00658345	Acetophenone	0.0535374
33	-0.0326216	Acetophenone	0.142291
34	-0.032663	Acetophenone	0.0381059
35	-0.0264985	Acetophenone	0.00630706
36	0.0256377	Acetophenone	0.166384
37	-0.0779199	Acetophenone	0.085616
38	-2.28922e-05	Acetophenone	0.000169697
39	-0.00111443	Acetophenone	0.000640738
40	0.186725	Acetophenone	0.345778
41	-0.0356783	Acetophenone	0.0286009
42	-0.00492897	Acetophenone	0.025059
43	0.00275299	Acetophenone	0.00903166
44	-0.0579942	Acetophenone	0.0328636
45	0.29502	Acetophenone	0.453009
46	0.0531291	Acetophenone	0.0123003
47	-0.0411487	Acetophenone	0.005862
48	-0.0142384	Acetophenone	0.0170974
49	-0.0229492	Acetophenone	0.00793976
50	-0.0148471	Acetophenone	0.00368164
51	-0.00736666	Acetophenone	0.0798686
52	-0.57965	Acetophenone	0.619683
53	-0.0561475	Acetophenone	0.0478584
54	0.0185277	Acetophenone	0.0192681
55	0.011675	Acetophenone	0.00657479
56	0.0250187	Acetophenone	0.275146
57	-0.0273783	Acetophenone	0.00733291
58	-0.0219436	Acetophenone	0.00859472
59	-0.0350419	Acetophenone	0.00886012
60	-0.0280216	Acetophenone	0.0517123
61	-0.0400256	Acetophenone	0.0414042
62	0.00927373	Acetophenone	0.00560716
63	-0.0138206	Acetophenone	0.00832966
64	0.0279347	Acetophenone	0.00374423
65	-0.00797719	Acetophenone	0.00284146
66	-0.019201	Acetophenone	0.00195097
67	-0.0228724	Acetophenone	0.00885919
68	-0.0278303	Acetophenone	0.0818555
69	0.00947512	Acetophenone	0.000985998
70	-0.0176788	Acetophenone	0.0217276
71	-0.0369279	Acetophenone	0.0872821
72	-0.0435943	Acetophenone	0.0430802
73	0.0190861	Acetophenone	0.00745783
74	-0.0579486	Acetophenone	0.129331
75	-0.100943	Acetophenone	0.0975012
76	-0.0133557	Acetophenone	0.0215652
77	-0.0358819	Acetophenone	0.0296203
78	-0.0298597	Acetophenone	0.00969298
79	-0.0275278	Acetophenone	0.0397209
80	0.00793012	Acetophenone	0.00156245
81	-0.020627	Acetophenone	0.0151762
82	0.000952547	Acetophenone	0.000131433
83	-0.0485226	Acetophenone	0.223055
84	-0.0526222	Acetophenone	0.0867741
85	-0.00764478	Acetophenone	0.00254297
86	-0.102378	Acetophenone	0.0730067
87	0.00258533	Acetophenone	8.32563e-05
88	0.597708	Acetophenone	0.467057
89	0.00632031	Acetophenone	0.000472407
90	0.0381897	Acetophenone	0.0277527
91	-0.00836211	Acetophenone	0.00355704
92	-0.0134249	Acetophenone	0.0298114
93	0.00560725	Acetophenone	0.00272748
94	-0.0287948	Acetophenone	0.0601985
95	-0.00801172	Acetophenone	0.051107
96	-0.0329874	Acetophenone	0.00921344
97	-0.00701006	Acetophenone	0.00379332
98	-0.00432049	Acetophenone	0.000163681
99	-0.0231083	Acetophenone	0.0171128
100	-0.00293527	Acetophenone	0.000930728
101	-0.0706566	Acetophenone	0.0546681
102	-0.0171578	Acetophenone	0.00910216
103	-0.00319143	Acetophenone	0.00117986
104	0.0993799	Acetophenone	0.0366428
105	0.236915	Acetophenone	0.0770906
106	0.0308782	Acetophenone	0.0155555
107	0.00126609	Acetophenone	0.0326039
108	-0.111386	Acetophenone	0.106654
109	0.012198	Acetophenone	0.0157403
110	-0.00967391	Acetophenone	0.0147152
1	-0.0418869	Alpha_terpinene	0.131001
2	-0.0562808	Alpha_terpinene	0.156534
3	0.567547	Alpha_terpinene	1.35097
4	0.0514138	Alpha_terpinene	1.07591
5	-0.0021828	Alpha_terpinene	0.000655367
6	0.0258422	Alpha_terpinene	0.00287647
7	-0.0433089	Alpha_terpinene	0.536166
8	-0.00183401	Alpha_terpinene	0.00264789
9	0.00348137	Alpha_terpinene	0.00122122
10	0.00965029	Alpha_terpinene	0.0740233
11	-0.0633054	Alpha_terpinene	0.462165
12	-0.0636495	Alpha_terpinene	0.274253
13	0.0505967	Alpha_terpinene	0.315924
14	-0.0975883	Alpha_terpinene	0.392817
15	-0.000635573	Alpha_terpinene	0.00266787
16	0.000473232	Alpha_terpinene	0.00560256
17	-0.0127228	Alpha_terpinene	0.099517
18	0.00500432	Alpha_terpinene	0.000810526
19	0.00709253	Alpha_terpinene	0.153772
20	-0.0600792	Alpha_terpinene	0.0488217
21	0.0174934	Alpha_terpinene	0.00712847
22	0.131014	Alpha_terpinene	0.241378
23	0.00334388	Alpha_terpinene	0.0117355
24	0.0545083	Alpha_terpinene	0.0646113
25	0.106317	Alpha_terpinene	0.215571
26	0.200064	Alpha_terpinene	0.389856
27	0.0265427	Alpha_terpinene	1.46114
28	0.0368768	Alpha_terpinene	0.125952
29	-0.0120212	Alpha_terpinene	0.00767129
30	0.00467651	Alpha_terpinene	0.00014848
31	0.134656	Alpha_terpinene	0.334252
32	-0.00203668	Alpha_terpinene	0.000550709
33	-0.115267	Alpha_terpinene	0.269794
34	0.0288074	Alpha_terpinene	0.0375276
35	0.00372568	Alpha_terpinene	3.49218e-05
36	0.0107978	Alpha_terpinene	0.0230229
37	0.042586	Alpha_terpinene	0.0383625
38	-0.0541481	Alpha_terpinene	0.0997461
39	0.0252397	Alpha_terpinene	0.15963
40	0.0189155	Alpha_terpinene	0.0925734
41	-0.0275808	Alpha_terpinene	0.0630433
42	-0.0701329	Alpha_terpinene	0.0964138
43	-0.0177173	Alpha_terpinene	0.145305
44	0.0573166	Alpha_terpinene	0.211518
45	0.00358559	Alpha_terpinene	0.00964771
46	-0.0727241	Alpha_terpinene	0.113105
47	0.13358	Alpha_terpinene	0.253495
48	-0.0309917	Alpha_terpinene	2.91364
49	0.057845	Alpha_terpinene	0.417345
50	-0.0363141	Alpha_terpinene	0.0606173
51	0.0391473	Alpha_terpinene	0.454665
52	0.0317375	Alpha_terpinene	0.0391226
53	-0.0255074	Alpha_terpinene	0.272835
54	-0.010589	Alpha_terpinene	0.0268604
55	0.0484379	Alpha_terpinene	0.124937
56	0.0349723	Alpha_terpinene	0.012921
57	0.0176052	Alpha_terpinene	0.708169
58	-0.024506	Alpha_terpinene	0.151976
59	0.0172253	Alpha_terpinene	0.0177868
60	0.016655	Alpha_terpinene	0.0435558
61	0.031407	Alpha_terpinene	0.275628
62	0.0813287	Alpha_terpinene	0.227111
63	0.302265	Alpha_terpinene	0.671946
64	0.012476	Alpha_terpinene	0.010537
65	0.0467361	Alpha_terpinene	0.800443
66	0.0234413	Alpha_terpinene	0.0869184
67	-0.0358872	Alpha_terpinene	0.0685714
68	-0.0667307	Alpha_terpinene	0.436323
69	-0.0100952	Alpha_terpinene	0.0660493
70	-0.184375	Alpha_terpinene	0.0746467
71	-0.0744174	Alpha_terpinene	0.230277
72	0.269273	Alpha_terpinene	0.165019
73	0.0273144	Alpha_terpinene	0.1937
74	-0.172631	Alpha_terpinene	0.705872
75	-0.0609115	Alpha_terpinene	0.0568135
76	-0.257399	Alpha_terpinene	0.236611
77	0.0406217	Alpha_terpinene	0.187091
78	-0.0120669	Alpha_terpinene	0.00739145
79	-0.108318	Alpha_terpinene	0.193874
80	-0.0336662	Alpha_terpinene	0.0529338
81	-0.00363988	Alpha_terpinene	0.00134696
82	-0.0885168	Alpha_terpinene	0.65778
83	0.0226014	Alpha_terpinene	0.0228582
84	0.23646	Alpha_terpinene	0.21175
85	-0.33643	Alpha_terpinene	0.446471
86	0.059736	Alpha_terpinene	0.401968
87	0.00306468	Alpha_terpinene	0.0179989
88	-0.00591081	Alpha_terpinene	0.0732546
89	-0.0163825	Alpha_terpinene	0.0221082
90	0.0173371	Alpha_terpinene	0.00333188
91	0.0161487	Alpha_terpinene	0.0474397
92	0.0300999	Alpha_terpinene	0.0123898
93	0.11993	Alpha_terpinene	0.104367
94	-0.0734941	Alpha_terpinene	0.0908194
95	0.0401452	Alpha_terpinene	0.219682
96	0.0189453	Alpha_terpinene	0.0828015
97	-0.0234478	Alpha_terpinene	1.29254
98	-0.152885	Alpha_terpinene	0.885459
99	-0.00981678	Alpha_terpinene	0.0493575
100	-0.022452	Alpha_terpinene	0.0644982
101	-0.0880929	Alpha_terpinene	0.608908
102	-0.0166891	Alpha_terpinene	0.0373221
103	0.0165538	Alpha_terpinene	0.0317002
104	-0.0703091	Alpha_terpinene	0.563825
105	-0.00795706	Alpha_terpinene	0.0537355
106	-0.0116027	Alpha_terpinene	0.292243
107	-0.0770799	Alpha_terpinene	0.340072
108	0.0163293	Alpha_terpinene	0.0251326
109	0.0164711	Alpha_terpinene	0.115759
110	0.0346549	Alpha_terpinene	0.126678
1	-0.0419715	Alpha_ylangene	0.0398048
2	0.0359715	Alpha_ylangene	0.0337809
3	0.00608718	Alpha_ylangene	1.76999e-05
4	0.101216	Alpha_ylangene	0.0205372
5	0.248213	Alpha_ylangene	0.184323
6	0.0073816	Alpha_ylangene	0.000983225
7	0.0660515	Alpha_ylangene	0.053557
8	-0.0734976	Alpha_ylangene	0.027296
9	0.00673942	Alpha_ylangene	0.0166468
10	-0.0158476	Alpha_ylangene	0.00732802
11	0.00310109	Alpha_ylangene	8.10765e-09
12	-0.0208444	Alpha_ylangene	0.0735013
13	0.0782405	Alpha_ylangene	0.0408241
14	-0.0132598	Alpha_ylangene	0.363505
15	0.0487835	Alpha_ylangene	0.00424928
16	0.189585	Alpha_ylangene	0.211469
17	0.043171	Alpha_ylangene	0.0136762
18	-0.00436271	Alpha_ylangene	0.00376235
19	0.393581	Alpha_ylangene	0.0831226
20	0.556882	Alpha_ylangene	0.715327
21	0.0310034	Alpha_ylangene	0.248334
22	0.225716	Alpha_ylangene	0.0890679
23	-0.0831187	Alpha_ylangene	0.0163722
24	0.0948149	Alpha_ylangene	0.186592
25	-0.0337594	Alpha_ylangene	0.0903629
26	-0.186685	Alpha_ylangene	0.116139
27	0.0990598	Alpha_ylangene	0.153596
28	0.000499213	Alpha_ylangene	0.000172521
29	-0.287139	Alpha_ylangene	0.315145
30	-0.0400688	Alpha_ylangene	0.0217802
31	-0.00227161	Alpha_ylangene	1.76877e-05
32	-0.0249009	Alpha_ylangene	0.000614891
33	-0.000714835	Alpha_ylangene	2.104e-05
34	0.0804318	Alpha_ylangene	0.0814606
35	-0.432873	Alpha_ylangene	0.23716
36	0.0239294	Alpha_ylangene	0.0145076
37	0.0603396	Alpha_ylangene	0.0215104
38	0.00275203	Alpha_ylangene	0.00455924
39	0.000692392	Alpha_ylangene	0.001184
40	0.0786282	Alpha_ylangene	0.0269964
41	0.0162666	Alpha_ylangene	0.00214862
42	-0.00386537	Alpha_ylangene	0.000249774
43	0.0226204	Alpha_ylangene	0.0178769
44	0.190529	Alpha_ylangene	0.0810776
45	0.00535787	Alpha_ylangene	0.00129128
46	-0.00263907	Alpha_ylangene	0.0154656
47	-0.0368307	Alpha_ylangene	0.0539421
48	0.039525	Alpha_ylangene	0.141966
49	0.0922742	Alpha_ylangene	0.0948918
50	-0.111395	Alpha_ylangene	0.0294269
51	-0.0327739	Alpha_ylangene	0.0211504
52	0.0086287	Alpha_ylangene	0.000878131
53	-0.0189596	Alpha_ylangene	0.000368089
54	0.0355564	Alpha_ylangene	0.00952289
55	0.0735668	Alpha_ylangene	0.013989
56	-0.0665097	Alpha_ylangene	0.0533178
57	-0.0681522	Alpha_ylangene	0.016838
58	0.00833535	Alpha_ylangene	0.00467533
59	0.0542849	Alpha_ylangene	0.0179894
60	-0.0292515	Alpha_ylangene	0.00610161
61	0.01334	Alpha_ylangene	0.040199
62	0.0529436	Alpha_ylangene	0.0119489
63	0.0204813	Alpha_ylangene	0.00300419
64	0.00197655	Alpha_ylangene	0.0149641
65	0.0254384	Alpha_ylangene	0.00228366
66	-0.00918007	Alpha_ylangene	9.9201e-05
67	-0.0212336	Alpha_ylangene	0.00589268
68	-0.0230434	Alpha_ylangene	0.0259526
69	-0.0363958	Alpha_ylangene	0.0240219
70	-0.0253647	Alpha_ylangene	0.00511935
71	0.000560165	Alpha_ylangene	0.00379582
72	0.0330619	Alpha_ylangene	0.0201218
73	0.00435837	Alpha_ylangene	0.00488504
74	-0.0105613	Alpha_ylangene	0.0219654
75	-0.010346	Alpha_ylangene	0.00130524
76	0.0139078	Alpha_ylangene	0.0126784
77	0.0240809	Alpha_ylangene	0.0133513
78	-0.195125	Alpha_ylangene	0.0606142
79	0.0102418	Alpha_ylangene	0.00200332
80	-0.0239106	Alpha_ylangene	0.0210136
81	-0.123939	Alpha_ylangene	0.103681
82	0.00410753	Alpha_ylangene	0.0569374
83	-0.00541544	Alpha_ylangene	0.00173475
84	0.0116379	Alpha_ylangene	0.00104119
85	0.00173175	Alpha_ylangene	0.00824863
86	0.00630826	Alpha_ylangene	0.0195943
87	0.0598425	Alpha_ylangene	0.0102277
88	-0.00813087	Alpha_ylangene	4.13604e-05
89	-0.0491957	Alpha_ylangene	0.0151448
90	-0.130216	Alpha_ylangene	0.0405311
91	0.0292904	Alpha_ylangene	0.00168559
92	-0.267883	Alpha_ylangene	0.0754544
93	0.00315748	Alpha_ylangene	2.97042e-08
94	-0.00841673	Alpha_ylangene	0.047035
95	-0.117316	Alpha_ylangene	0.0178307
96	-0.0285929	Alpha_ylangene	0.00142552
97	-0.461733	Alpha_ylangene	0.199288
98	-0.372811	Alpha_ylangene	0.390959
99	-0.533798	Alpha_ylangene	0.254332
100	0.0283215	Alpha_ylangene	0.00153252
101	0.149868	Alpha_ylangene	0.296412
102	-0.0207581	Alpha_ylangene	0.00311006
103	-0.0382613	Alpha_ylangene	0.0220396
104	0.000527123	Alpha_ylangene	0.000953941
105	0.319516	Alpha_ylangene	0.207403
106	0.00875618	Alpha_ylangene	0.0136259
107	0.0267501	Alpha_ylangene	0.194264
108	0.0580435	Alpha_ylangene	0.00430935
109	0.0180661	Alpha_ylangene	0.0212754
110	0.0210454	Alpha_ylangene	0.00310729
1	0.151182	Azetidine	0.0907645
2	-0.0339086	Azetidine	0.137362
3	-0.235897	Azetidine	0.143068
4	0.0629615	Azetidine	0.0976075
5	-0.135659	Azetidine	0.147484
6	-0.00904376	Azetidine	0.00279824
7	0.00326128	Azetidine	0.0327785
8	-0.0279708	Azetidine	0.00369689
9	-0.178362	Azetidine	0.147941
10	0.000687892	Azetidine	2.86883e-06
11	-0.162593	Azetidine	0.191613
12	-0.0704269	Azetidine	0.133123
13	-0.0558438	Azetidine	0.0697145
14	-0.0770489	Azetidine	0.0529279
15	-0.0431537	Azetidine	0.0487161
16	-0.026641	Azetidine	0.00641312
17	-0.0900332	Azetidine	0.044326
18	0.000663042	Azetidine	0.136465
19	0.0291074	Azetidine	0.0042706
20	0.0220413	Azetidine	0.0344632
21	-0.0174913	Azetidine	0.0479759
22	0.0202019	Azetidine	0.0806453
23	0.00171119	Azetidine	0.000885623
24	-0.115417	Azetidine	0.022285
25	-0.0879482	Azetidine	0.0770664
26	0.0424088	Azetidine	0.0107863
27	-0.0635993	Azetidine	0.176537
28	0.152307	Azetidine	0.0572965
29	-0.0871512	Azetidine	0.0670579
30	0.0168994	Azetidine	0.00819473
31	0.0870244	Azetidine	0.0383943
32	0.00438102	Azetidine	0.000486193
33	0.01497	Azetidine	0.00146436
34	-0.00771979	Azetidine	0.00535136
35	-0.0184972	Azetidine	0.11321
36	-0.0193808	Azetidine	0.00132464
37	0.00450992	Azetidine	0.000158674
38	-0.00438941	Azetidine	0.001084
39	0.129233	Azetidine	0.0697747
40	-0.00833108	Azetidine	0.0066661
41	-0.269619	Azetidine	0.138742
42	-0.00092291	Azetidine	6.58143e-07
43	0.117876	Azetidine	0.102596
44	-0.0227039	Azetidine	0.00699123
45	-0.00179834	Azetidine	0.00054804
46	0.0133368	Azetidine	0.000494926
47	-0.0923179	Azetidine	0.023767
48	0.0123546	Azetidine	0.00755191
49	-0.0997047	Azetidine	0.021492
50	0.0250659	Azetidine	0.00238055
51	-0.00588525	Azetidine	0.000143632
52	0.0256396	Azetidine	0.0607858
53	0.0734051	Azetidine	0.105293
54	0.0337885	Azetidine	0.140269
55	0.0168104	Azetidine	0.000797356
56	-0.00127882	Azetidine	0.0146256
57	0.0136312	Azetidine	0.0015539
58	0.00364095	Azetidine	0.00316086
59	0.0177439	Azetidine	0.00136034
60	-0.0120001	Azetidine	0.000354902
61	0.0371753	Azetidine	0.00713257
62	-0.0506435	Azetidine	0.217782
63	-0.0106656	Azetidine	0.0629909
64	0.142108	Azetidine	0.158481
65	-0.0548473	Azetidine	0.0609668
66	-0.144152	Azetidine	0.189624
67	-0.0306269	Azetidine	0.00970463
68	-0.0164129	Azetidine	0.00353206
69	-0.00987146	Azetidine	0.025387
70	-0.0945547	Azetidine	0.0439193
71	0.0766712	Azetidine	0.110708
72	-0.0320067	Azetidine	0.0160179
73	0.0399973	Azetidine	0.00377297
74	-0.0196548	Azetidine	0.000944062
75	0.0903049	Azetidine	0.0472543
76	0.331515	Azetidine	0.232351
77	0.00351557	Azetidine	0.000277051
78	0.00990028	Azetidine	0.0114285
79	0.181854	Azetidine	0.0248338
80	-0.00163528	Azetidine	0.00354876
81	-0.0023127	Azetidine	2.31911e-05
82	0.190687	Azetidine	0.114754
83	-0.0625533	Azetidine	0.016141
84	-0.0190751	Azetidine	0.0211058
85	0.103352	Azetidine	1.52834
86	0.0452908	Azetidine	0.0539617
87	-0.0258439	Azetidine	0.00404901
88	0.000239425	Azetidine	0.000109897
89	0.00405966	Azetidine	0.0905814
90	-0.072047	Azetidine	0.0433135
91	0.179262	Azetidine	0.139039
92	0.00359853	Azetidine	5.99979e-05
93	-0.0413681	Azetidine	0.0322948
94	-0.0152788	Azetidine	0.00111223
95	0.0448163	Azetidine	0.0377903
96	0.13945	Azetidine	0.0746548
97	-0.0156565	Azetidine	0.00430339
98	-0.0233619	Azetidine	0.00492312
99	-0.0344051	Azetidine	0.0156129
100	0.0726512	Azetidine	0.107754
101	0.0996695	Azetidine	0.0477786
102	-0.0778486	Azetidine	0.0192241
103	0.0224122	Azetidine	0.0126089
104	-0.00465851	Azetidine	3.22111e-05
105	-0.003681	Azetidine	5.76117e-05
106	-0.0168806	Azetidine	0.104747
107	-0.0185318	Azetidine	0.203422
108	0.0628866	Azetidine	0.0244731
109	0.0414228	Azetidine	0.071444
110	-0.00248532	Azetidine	9.82053e-06
1	-0.0732906	Benzaldehyde	0.427931
2	0.0616861	Benzaldehyde	0.423904
3	0.336317	Benzaldehyde	1.60362
4	0.0104252	Benzaldehyde	0.00717156
5	0.019858	Benzaldehyde	0.243308
6	-0.0555566	Benzaldehyde	0.0522177
7	0.0512498	Benzaldehyde	0.974853
8	0.0488968	Benzaldehyde	0.0993586
9	0.0202521	Benzaldehyde	0.0903718
10	-0.0330789	Benzaldehyde	0.774023
11	-0.0263717	Benzaldehyde	1.9732
12	0.0404643	Benzaldehyde	0.0737174
13	0.0548103	Benzaldehyde	0.232776
14	-0.110268	Benzaldehyde	0.558911
15	-0.104109	Benzaldehyde	0.757214
16	0.0891435	Benzaldehyde	0.464719
17	0.00928088	Benzaldehyde	0.035646
18	0.0132371	Benzaldehyde	0.849263
19	0.00572881	Benzaldehyde	0.00173419
20	-0.023525	Benzaldehyde	0.00750156
21	-0.0685967	Benzaldehyde	0.31282
22	-0.00703934	Benzaldehyde	0.0393584
23	-0.31019	Benzaldehyde	0.893411
24	-0.00628553	Benzaldehyde	0.153552
25	0.00487857	Benzaldehyde	0.00184349
26	-0.0585629	Benzaldehyde	0.0300328
27	0.0647285	Benzaldehyde	0.149058
28	-0.0551902	Benzaldehyde	0.0151914
29	0.0151729	Benzaldehyde	0.10379
30	-0.044238	Benzaldehyde	0.0344749
31	-0.0243645	Benzaldehyde	0.00552946
32	-0.114501	Benzaldehyde	0.106074
33	0.00822424	Benzaldehyde	0.260621
34	-0.0126931	Benzaldehyde	0.00493281
35	-0.0763078	Benzaldehyde	0.0892756
36	0.0718045	Benzaldehyde	0.441313
37	0.00784544	Benzaldehyde	0.0265512
38	0.0724621	Benzaldehyde	0.317457
39	-0.0244609	Benzaldehyde	0.0120065
40	-0.0097123	Benzaldehyde	0.129405
41	0.115255	Benzaldehyde	0.550854
42	-0.0030153	Benzaldehyde	4.8575e-05
43	-0.0275082	Benzaldehyde	0.0824587
44	-0.0530107	Benzaldehyde	0.0329651
45	0.241309	Benzaldehyde	0.690885
46	0.00909128	Benzaldehyde	0.00340605
47	-0.00744885	Benzaldehyde	0.000152498
48	-0.00621669	Benzaldehyde	0.0911375
49	-0.00729683	Benzaldehyde	0.115265
50	0.0214757	Benzaldehyde	0.093825
51	-0.0452798	Benzaldehyde	0.0324233
52	-0.058648	Benzaldehyde	0.0336481
53	-0.119496	Benzaldehyde	0.272181
54	0.0178169	Benzaldehyde	0.0227352
55	-0.00447424	Benzaldehyde	0.000213325
56	0.020066	Benzaldehyde	0.0150561
57	0.0302097	Benzaldehyde	0.0174818
58	-0.088962	Benzaldehyde	0.348892
59	-0.055306	Benzaldehyde	0.163545
60	-0.0348019	Benzaldehyde	0.0177724
61	-0.133596	Benzaldehyde	0.066806
62	0.0514499	Benzaldehyde	0.0605559
63	0.0616747	Benzaldehyde	0.0203076
64	0.190567	Benzaldehyde	0.24095
65	0.44761	Benzaldehyde	0.506335
66	0.117103	Benzaldehyde	0.101594
67	-0.0566182	Benzaldehyde	0.0139089
68	0.0460941	Benzaldehyde	0.481153
69	0.207338	Benzaldehyde	0.141504
70	0.085796	Benzaldehyde	0.115769
71	0.113917	Benzaldehyde	1.0465
72	-0.0512271	Benzaldehyde	0.0259354
73	0.0293674	Benzaldehyde	0.526397
74	0.000398773	Benzaldehyde	0.00137308
75	-0.153238	Benzaldehyde	0.833758
76	-0.0166776	Benzaldehyde	0.0383919
77	0.0101981	Benzaldehyde	0.48868
78	-0.0960111	Benzaldehyde	0.59466
79	0.0648552	Benzaldehyde	0.401619
80	-0.00669703	Benzaldehyde	0.00291563
81	-0.0409165	Benzaldehyde	0.133962
82	0.151415	Benzaldehyde	0.682908
83	-0.00485134	Benzaldehyde	0.00918615
84	0.0108198	Benzaldehyde	0.0925013
85	-0.147378	Benzaldehyde	0.493391
86	-0.135163	Benzaldehyde	0.286848
87	-0.675455	Benzaldehyde	4.24121
88	-0.0187103	Benzaldehyde	0.265527
89	-0.00082897	Benzaldehyde	0.176331
90	0.135863	Benzaldehyde	0.285264
91	0.00320022	Benzaldehyde	0.00190457
92	0.103697	Benzaldehyde	1.00663
93	0.0182235	Benzaldehyde	0.0187932
94	-0.000812324	Benzaldehyde	0.154148
95	-0.434901	Benzaldehyde	0.866195
96	-0.0129048	Benzaldehyde	0.065536
97	0.00480789	Benzaldehyde	0.0354607
98	-0.0184506	Benzaldehyde	0.0461234
99	0.00874436	Benzaldehyde	0.0751712
100	-0.0208141	Benzaldehyde	0.167784
101	-0.0276983	Benzaldehyde	0.143506
102	-0.00585784	Benzaldehyde	0.0192809
103	-0.0144107	Benzaldehyde	0.001408
104	-0.111865	Benzaldehyde	0.177495
105	0.0557779	Benzaldehyde	0.0845198
106	0.132424	Benzaldehyde	0.140914
107	-0.00327768	Benzaldehyde	0.0288168
108	-0.00595895	Benzaldehyde	0.000146472
109	-0.00756461	Benzaldehyde	0.144546
110	-0.0409415	Benzaldehyde	0.0272863
1	-0.00502105	Benzene	0.00124747
2	0.0877157	Benzene	0.114543
3	-0.0178871	Benzene	0.143298
4	-0.0436864	Benzene	0.289848
5	0.00773568	Benzene	0.257879
6	0.00959618	Benzene	0.0038873
7	0.0609836	Benzene	0.294408
8	0.0177638	Benzene	0.0427478
9	-0.0172784	Benzene	0.0225506
10	-0.0839418	Benzene	0.27397
11	-0.141118	Benzene	14.019
12	-0.206137	Benzene	1.93059
13	0.00227397	Benzene	0.000239682
14	0.0214972	Benzene	0.0579013
15	0.00495877	Benzene	0.120929
16	0.0744922	Benzene	0.393719
17	-0.00880772	Benzene	0.0292806
18	0.0021514	Benzene	0.00188415
19	0.0875561	Benzene	0.106239
20	0.100626	Benzene	0.136133
21	0.044617	Benzene	0.0236697
22	0.00352874	Benzene	0.0036865
23	-0.103375	Benzene	0.0697988
24	0.0312261	Benzene	0.0499386
25	0.0112574	Benzene	0.000556497
26	-0.0156445	Benzene	0.0108468
27	-0.0351171	Benzene	0.324064
28	0.333817	Benzene	0.363675
29	-0.0176201	Benzene	0.00748879
30	-0.0268854	Benzene	0.422251
31	0.225201	Benzene	0.345258
32	-0.0923145	Benzene	0.0804962
33	0.00685806	Benzene	0.000726942
34	-0.0558376	Benzene	0.371181
35	0.190351	Benzene	0.130252
36	0.127391	Benzene	0.393059
37	-0.0415625	Benzene	0.0370545
38	-0.0348137	Benzene	0.116728
39	0.00354807	Benzene	0.000596112
40	-0.0418307	Benzene	0.0579576
41	0.000449799	Benzene	0.0640468
42	-0.0090094	Benzene	0.0143267
43	0.0255518	Benzene	0.061947
44	0.0389381	Benzene	0.00553596
45	0.251374	Benzene	0.3937
46	0.191219	Benzene	0.285065
47	0.136955	Benzene	0.073561
48	-0.0798663	Benzene	0.0929019
49	0.138823	Benzene	0.115495
50	-0.0059259	Benzene	0.00464603
51	0.00292206	Benzene	2.1795e-05
52	-0.0465188	Benzene	0.244171
53	-0.00603587	Benzene	0.131283
54	0.0438824	Benzene	0.217416
55	0.110451	Benzene	0.118263
56	0.00311697	Benzene	0.00238566
57	0.0218274	Benzene	0.0404814
58	-0.217693	Benzene	0.301455
59	-0.0411998	Benzene	0.0281671
60	0.0329144	Benzene	0.146038
61	0.0123896	Benzene	0.0176517
62	0.00431174	Benzene	0.151405
63	0.016201	Benzene	0.263329
64	0.109767	Benzene	0.486429
65	-0.0900641	Benzene	0.308266
66	-0.0225335	Benzene	0.40583
67	0.00498109	Benzene	0.0350749
68	-0.00507062	Benzene	0.34496
69	-0.0174536	Benzene	0.0126976
70	0.0279617	Benzene	0.14865
71	-0.00267968	Benzene	0.124107
72	-0.0803515	Benzene	0.120596
73	0.050687	Benzene	0.00944298
74	-0.143311	Benzene	0.267809
75	0.0157025	Benzene	0.0434373
76	-0.000108345	Benzene	0.00201413
77	-0.0562746	Benzene	0.0692741
78	-0.0602622	Benzene	0.0318686
79	0.0118374	Benzene	0.0076147
80	-0.00966383	Benzene	0.650241
81	-0.00906941	Benzene	0.117054
82	-0.359377	Benzene	1.06044
83	0.00741017	Benzene	0.0258672
84	-0.0126086	Benzene	0.00270277
85	-0.100211	Benzene	0.197355
86	-0.195503	Benzene	0.81534
87	0.00102067	Benzene	6.71076e-05
88	-0.0316606	Benzene	0.015136
89	-0.0468714	Benzene	0.0757952
90	0.101282	Benzene	0.582542
91	0.00290414	Benzene	0.000476718
92	-0.0359012	Benzene	0.0254618
93	-0.00191023	Benzene	0.000106993
94	0.0333896	Benzene	0.0831532
95	0.00185187	Benzene	0.000132744
96	-0.0363321	Benzene	0.039589
97	-0.00107251	Benzene	0.154157
98	-0.0273387	Benzene	0.0601982
99	0.00887591	Benzene	0.0355049
100	-0.0161519	Benzene	0.0666666
101	-0.0263614	Benzene	0.101652
102	-0.0353596	Benzene	0.311613
103	0.0443859	Benzene	0.0244546
104	-0.133609	Benzene	0.209962
105	-0.0847341	Benzene	0.533955
106	-0.020609	Benzene	0.00677036
107	-0.0345908	Benzene	0.15764
108	0.0391545	Benzene	0.0182119
109	0.021924	Benzene	0.0418122
110	0.0320081	Benzene	0.0137262
1	0.0342743	Benzene._1.4_dichloro_	0.0420624
2	-0.175106	Benzene._1.4_dichloro_	0.991337
3	-0.00560047	Benzene._1.4_dichloro_	0.423272
4	0.0446557	Benzene._1.4_dichloro_	0.817991
5	-0.0510708	Benzene._1.4_dichloro_	0.430973
6	-0.0303049	Benzene._1.4_dichloro_	0.0162542
7	0.0669873	Benzene._1.4_dichloro_	0.603377
8	0.152269	Benzene._1.4_dichloro_	0.108954
9	-0.153174	Benzene._1.4_dichloro_	0.354041
10	-0.0393818	Benzene._1.4_dichloro_	0.157831
11	-0.00823964	Benzene._1.4_dichloro_	1.18336
12	0.120736	Benzene._1.4_dichloro_	1.64646
13	-0.00655928	Benzene._1.4_dichloro_	0.0237916
14	0.000658542	Benzene._1.4_dichloro_	0.00109674
15	-0.12647	Benzene._1.4_dichloro_	0.133722
16	-0.000706368	Benzene._1.4_dichloro_	0.0191128
17	0.00609185	Benzene._1.4_dichloro_	0.0320901
18	0.0529503	Benzene._1.4_dichloro_	0.469201
19	-0.00352598	Benzene._1.4_dichloro_	0.202391
20	0.2229	Benzene._1.4_dichloro_	0.774799
21	-0.218997	Benzene._1.4_dichloro_	0.362547
22	0.166992	Benzene._1.4_dichloro_	0.934169
23	-0.0721509	Benzene._1.4_dichloro_	0.0659285
24	0.223658	Benzene._1.4_dichloro_	0.551737
25	0.0221574	Benzene._1.4_dichloro_	0.0360583
26	0.0856221	Benzene._1.4_dichloro_	0.20931
27	0.0087742	Benzene._1.4_dichloro_	0.000120192
28	0.175939	Benzene._1.4_dichloro_	0.387174
29	0.401343	Benzene._1.4_dichloro_	1.09765
30	0.051661	Benzene._1.4_dichloro_	0.0587069
31	-0.00529445	Benzene._1.4_dichloro_	0.00434669
32	0.340296	Benzene._1.4_dichloro_	0.530873
33	0.148292	Benzene._1.4_dichloro_	0.228342
34	0.0376361	Benzene._1.4_dichloro_	0.0388355
35	0.289403	Benzene._1.4_dichloro_	0.391326
36	0.0128667	Benzene._1.4_dichloro_	0.0307024
37	-0.087153	Benzene._1.4_dichloro_	0.428896
38	-0.0163306	Benzene._1.4_dichloro_	0.037863
39	0.204176	Benzene._1.4_dichloro_	0.555574
40	0.0174104	Benzene._1.4_dichloro_	0.0278284
41	0.0172546	Benzene._1.4_dichloro_	0.00549748
42	-0.0496863	Benzene._1.4_dichloro_	0.68309
43	0.25791	Benzene._1.4_dichloro_	0.849359
44	-0.0323675	Benzene._1.4_dichloro_	0.0312792
45	0.00681108	Benzene._1.4_dichloro_	0.00444937
46	-0.039284	Benzene._1.4_dichloro_	0.135714
47	-0.0738958	Benzene._1.4_dichloro_	0.128626
48	0.138822	Benzene._1.4_dichloro_	0.0893422
49	0.0103509	Benzene._1.4_dichloro_	0.000148441
50	0.0708636	Benzene._1.4_dichloro_	1.28614
51	-0.141115	Benzene._1.4_dichloro_	3.8843
52	0.00830276	Benzene._1.4_dichloro_	7.17699e-05
53	0.0832924	Benzene._1.4_dichloro_	0.0434452
54	-0.039214	Benzene._1.4_dichloro_	0.212461
55	0.00569992	Benzene._1.4_dichloro_	0.0710688
56	-0.0543857	Benzene._1.4_dichloro_	0.185498
57	-0.387255	Benzene._1.4_dichloro_	2.95625
58	0.0415991	Benzene._1.4_dichloro_	0.0679428
59	0.0109195	Benzene._1.4_dichloro_	0.00792971
60	-0.0319802	Benzene._1.4_dichloro_	0.760743
61	-0.324768	Benzene._1.4_dichloro_	1.29121
62	0.0445259	Benzene._1.4_dichloro_	0.154948
63	-0.232613	Benzene._1.4_dichloro_	0.709822
64	-0.0505671	Benzene._1.4_dichloro_	0.0675518
65	0.00923715	Benzene._1.4_dichloro_	0.000151729
66	-0.158713	Benzene._1.4_dichloro_	0.334638
67	-0.251927	Benzene._1.4_dichloro_	1.00337
68	-0.00265387	Benzene._1.4_dichloro_	0.0103425
69	-0.00568819	Benzene._1.4_dichloro_	0.013054
70	0.00859505	Benzene._1.4_dichloro_	0.00205693
71	-0.0278384	Benzene._1.4_dichloro_	0.874347
72	0.0126751	Benzene._1.4_dichloro_	0.0181428
73	-0.00243049	Benzene._1.4_dichloro_	1.3261
74	-0.0203109	Benzene._1.4_dichloro_	0.0639974
75	0.0876618	Benzene._1.4_dichloro_	1.59929
76	0.122003	Benzene._1.4_dichloro_	1.22032
77	-0.00802864	Benzene._1.4_dichloro_	6.30591e-06
78	0.0693076	Benzene._1.4_dichloro_	0.698922
79	0.0212353	Benzene._1.4_dichloro_	0.618144
80	0.02406	Benzene._1.4_dichloro_	0.0210924
81	0.0248789	Benzene._1.4_dichloro_	0.0974235
82	-0.00104814	Benzene._1.4_dichloro_	0.0173858
83	-0.0363394	Benzene._1.4_dichloro_	0.397298
84	-0.00669048	Benzene._1.4_dichloro_	0.338579
85	0.0393047	Benzene._1.4_dichloro_	0.13639
86	0.0510962	Benzene._1.4_dichloro_	0.318817
87	0.0110178	Benzene._1.4_dichloro_	0.000208505
88	-0.0132519	Benzene._1.4_dichloro_	0.083237
89	0.0101282	Benzene._1.4_dichloro_	0.00653675
90	-0.0258131	Benzene._1.4_dichloro_	0.354703
91	-0.0706381	Benzene._1.4_dichloro_	0.249454
92	0.00970477	Benzene._1.4_dichloro_	0.177908
93	-0.0188728	Benzene._1.4_dichloro_	0.158913
94	-0.0551321	Benzene._1.4_dichloro_	0.653563
95	0.00844432	Benzene._1.4_dichloro_	0.000447123
96	0.0055453	Benzene._1.4_dichloro_	0.00104072
97	-0.0431855	Benzene._1.4_dichloro_	0.100248
98	-0.00641819	Benzene._1.4_dichloro_	0.477047
99	-0.0334181	Benzene._1.4_dichloro_	0.552757
100	0.0197184	Benzene._1.4_dichloro_	0.998001
101	0.0613294	Benzene._1.4_dichloro_	0.541864
102	0.0100677	Benzene._1.4_dichloro_	6.27754e-06
103	0.0712661	Benzene._1.4_dichloro_	0.164568
104	-0.0259701	Benzene._1.4_dichloro_	0.0823216
105	-0.0502738	Benzene._1.4_dichloro_	0.0643949
106	0.0832658	Benzene._1.4_dichloro_	0.166837
107	-0.0517503	Benzene._1.4_dichloro_	1.0245
108	-0.050758	Benzene._1.4_dichloro_	0.102275
109	-0.00435252	Benzene._1.4_dichloro_	0.0225277
110	0.0157804	Benzene._1.4_dichloro_	0.00362566
1	-0.00726661	Benzene._1_ethenyl_3.5_dimethyl_	0.00914522
2	-0.0300828	Benzene._1_ethenyl_3.5_dimethyl_	0.170624
3	0.00781818	Benzene._1_ethenyl_3.5_dimethyl_	0.00113202
4	-0.0400372	Benzene._1_ethenyl_3.5_dimethyl_	0.225489
5	-0.157078	Benzene._1_ethenyl_3.5_dimethyl_	0.233825
6	0.0117541	Benzene._1_ethenyl_3.5_dimethyl_	0.00931282
7	-0.00105684	Benzene._1_ethenyl_3.5_dimethyl_	0.0252677
8	-0.0568328	Benzene._1_ethenyl_3.5_dimethyl_	0.43908
9	0.0369723	Benzene._1_ethenyl_3.5_dimethyl_	0.0156432
10	-0.0271696	Benzene._1_ethenyl_3.5_dimethyl_	0.231342
11	0.0154341	Benzene._1_ethenyl_3.5_dimethyl_	0.026928
12	0.190822	Benzene._1_ethenyl_3.5_dimethyl_	0.151338
13	0.0316289	Benzene._1_ethenyl_3.5_dimethyl_	0.0809353
14	0.137454	Benzene._1_ethenyl_3.5_dimethyl_	0.160176
15	0.0267075	Benzene._1_ethenyl_3.5_dimethyl_	0.101763
16	0.0990681	Benzene._1_ethenyl_3.5_dimethyl_	0.117995
17	0.0140979	Benzene._1_ethenyl_3.5_dimethyl_	0.203669
18	0.103801	Benzene._1_ethenyl_3.5_dimethyl_	0.441339
19	0.215026	Benzene._1_ethenyl_3.5_dimethyl_	0.112162
20	0.0390878	Benzene._1_ethenyl_3.5_dimethyl_	0.118869
21	0.0101538	Benzene._1_ethenyl_3.5_dimethyl_	0.00322387
22	0.0905725	Benzene._1_ethenyl_3.5_dimethyl_	0.166289
23	0.017773	Benzene._1_ethenyl_3.5_dimethyl_	0.13365
24	-0.010995	Benzene._1_ethenyl_3.5_dimethyl_	0.131348
25	-0.0260062	Benzene._1_ethenyl_3.5_dimethyl_	0.105777
26	0.0418243	Benzene._1_ethenyl_3.5_dimethyl_	0.241454
27	-0.251209	Benzene._1_ethenyl_3.5_dimethyl_	0.619441
28	-0.111458	Benzene._1_ethenyl_3.5_dimethyl_	0.474024
29	0.0575943	Benzene._1_ethenyl_3.5_dimethyl_	0.139598
30	0.020514	Benzene._1_ethenyl_3.5_dimethyl_	0.796471
31	-0.133915	Benzene._1_ethenyl_3.5_dimethyl_	0.187008
32	-0.0702972	Benzene._1_ethenyl_3.5_dimethyl_	0.0426133
33	-0.00118501	Benzene._1_ethenyl_3.5_dimethyl_	0.00968426
34	-0.0103462	Benzene._1_ethenyl_3.5_dimethyl_	0.539417
35	-0.0271787	Benzene._1_ethenyl_3.5_dimethyl_	0.0134329
36	0.00892748	Benzene._1_ethenyl_3.5_dimethyl_	0.00130334
37	0.0096065	Benzene._1_ethenyl_3.5_dimethyl_	0.0666027
38	-0.176484	Benzene._1_ethenyl_3.5_dimethyl_	0.458066
39	-0.0332307	Benzene._1_ethenyl_3.5_dimethyl_	0.0331438
40	0.0889859	Benzene._1_ethenyl_3.5_dimethyl_	0.0472151
41	0.0234586	Benzene._1_ethenyl_3.5_dimethyl_	0.0342814
42	0.122739	Benzene._1_ethenyl_3.5_dimethyl_	0.755192
43	-0.164626	Benzene._1_ethenyl_3.5_dimethyl_	0.132692
44	-0.0234716	Benzene._1_ethenyl_3.5_dimethyl_	0.186753
45	-0.208371	Benzene._1_ethenyl_3.5_dimethyl_	0.184785
46	-0.0111108	Benzene._1_ethenyl_3.5_dimethyl_	0.0112418
47	-0.0618312	Benzene._1_ethenyl_3.5_dimethyl_	0.0145351
48	0.0364745	Benzene._1_ethenyl_3.5_dimethyl_	0.0958917
49	0.249635	Benzene._1_ethenyl_3.5_dimethyl_	0.28415
50	-0.0261296	Benzene._1_ethenyl_3.5_dimethyl_	0.0105511
51	-0.0202057	Benzene._1_ethenyl_3.5_dimethyl_	0.0194843
52	-0.131993	Benzene._1_ethenyl_3.5_dimethyl_	0.38197
53	0.0644418	Benzene._1_ethenyl_3.5_dimethyl_	0.225438
54	-0.166942	Benzene._1_ethenyl_3.5_dimethyl_	0.151194
55	0.0762127	Benzene._1_ethenyl_3.5_dimethyl_	0.178366
56	0.0157938	Benzene._1_ethenyl_3.5_dimethyl_	0.225406
57	0.0887943	Benzene._1_ethenyl_3.5_dimethyl_	0.0586844
58	-0.0474154	Benzene._1_ethenyl_3.5_dimethyl_	0.120164
59	-0.22387	Benzene._1_ethenyl_3.5_dimethyl_	0.698768
60	0.492633	Benzene._1_ethenyl_3.5_dimethyl_	0.50938
61	-0.0558183	Benzene._1_ethenyl_3.5_dimethyl_	0.0497173
62	0.00140382	Benzene._1_ethenyl_3.5_dimethyl_	0.00116363
63	0.00564448	Benzene._1_ethenyl_3.5_dimethyl_	0.00013262
64	-0.0578971	Benzene._1_ethenyl_3.5_dimethyl_	0.100409
65	-0.0472462	Benzene._1_ethenyl_3.5_dimethyl_	0.0373746
66	0.00740818	Benzene._1_ethenyl_3.5_dimethyl_	0.00555656
67	0.294087	Benzene._1_ethenyl_3.5_dimethyl_	0.342345
68	0.00586692	Benzene._1_ethenyl_3.5_dimethyl_	0.00484468
69	-0.0871237	Benzene._1_ethenyl_3.5_dimethyl_	0.0906214
70	-0.0291836	Benzene._1_ethenyl_3.5_dimethyl_	0.00691269
71	-0.0567219	Benzene._1_ethenyl_3.5_dimethyl_	0.0284642
72	-0.0561717	Benzene._1_ethenyl_3.5_dimethyl_	0.0450733
73	0.00211035	Benzene._1_ethenyl_3.5_dimethyl_	0.000285382
74	0.0397535	Benzene._1_ethenyl_3.5_dimethyl_	0.109678
75	-0.034103	Benzene._1_ethenyl_3.5_dimethyl_	0.0314964
76	-0.0396368	Benzene._1_ethenyl_3.5_dimethyl_	0.116301
77	-0.0404646	Benzene._1_ethenyl_3.5_dimethyl_	0.080194
78	-0.00410247	Benzene._1_ethenyl_3.5_dimethyl_	0.109465
79	0.0250906	Benzene._1_ethenyl_3.5_dimethyl_	0.062405
80	0.0623894	Benzene._1_ethenyl_3.5_dimethyl_	0.496731
81	0.00533257	Benzene._1_ethenyl_3.5_dimethyl_	9.43447e-05
82	0.0106252	Benzene._1_ethenyl_3.5_dimethyl_	0.0844158
83	-0.000587356	Benzene._1_ethenyl_3.5_dimethyl_	0.0053758
84	0.136238	Benzene._1_ethenyl_3.5_dimethyl_	0.193557
85	-0.0308513	Benzene._1_ethenyl_3.5_dimethyl_	0.173793
86	-0.0224225	Benzene._1_ethenyl_3.5_dimethyl_	0.0893118
87	0.275669	Benzene._1_ethenyl_3.5_dimethyl_	0.566336
88	0.0252021	Benzene._1_ethenyl_3.5_dimethyl_	0.168438
89	0.0275617	Benzene._1_ethenyl_3.5_dimethyl_	0.47671
90	-0.0874586	Benzene._1_ethenyl_3.5_dimethyl_	0.446413
91	0.000935862	Benzene._1_ethenyl_3.5_dimethyl_	0.0827293
92	0.0194903	Benzene._1_ethenyl_3.5_dimethyl_	0.0845174
93	0.0696873	Benzene._1_ethenyl_3.5_dimethyl_	0.761566
94	-0.0235989	Benzene._1_ethenyl_3.5_dimethyl_	0.0169185
95	0.0121235	Benzene._1_ethenyl_3.5_dimethyl_	0.47532
96	0.0534752	Benzene._1_ethenyl_3.5_dimethyl_	0.0588674
97	0.00427285	Benzene._1_ethenyl_3.5_dimethyl_	0.00144811
98	0.0260689	Benzene._1_ethenyl_3.5_dimethyl_	0.22984
99	0.0500995	Benzene._1_ethenyl_3.5_dimethyl_	0.0401743
100	0.0069702	Benzene._1_ethenyl_3.5_dimethyl_	0.0102546
101	-0.159283	Benzene._1_ethenyl_3.5_dimethyl_	0.198443
102	0.00337178	Benzene._1_ethenyl_3.5_dimethyl_	0.000172151
103	-0.0365969	Benzene._1_ethenyl_3.5_dimethyl_	0.106202
104	-0.014138	Benzene._1_ethenyl_3.5_dimethyl_	0.0678223
105	-0.0290387	Benzene._1_ethenyl_3.5_dimethyl_	0.070858
106	0.0486829	Benzene._1_ethenyl_3.5_dimethyl_	0.192889
107	0.0734347	Benzene._1_ethenyl_3.5_dimethyl_	0.0144163
108	-0.12285	Benzene._1_ethenyl_3.5_dimethyl_	0.508012
109	-0.00712669	Benzene._1_ethenyl_3.5_dimethyl_	0.0159714
110	0.00545779	Benzene._1_ethenyl_3.5_dimethyl_	0.0085142
1	0.102914	Benzene._1_ethyl_2_methyl_	0.0913424
2	0.0044852	Benzene._1_ethyl_2_methyl_	0.0281361
3	0.0728512	Benzene._1_ethyl_2_methyl_	0.0715814
4	-0.0205776	Benzene._1_ethyl_2_methyl_	0.028796
5	-0.0615808	Benzene._1_ethyl_2_methyl_	0.724694
6	0.00146259	Benzene._1_ethyl_2_methyl_	0.025357
7	-0.0604979	Benzene._1_ethyl_2_methyl_	0.0680385
8	-0.000489514	Benzene._1_ethyl_2_methyl_	3.00872e-05
9	-0.0232693	Benzene._1_ethyl_2_methyl_	0.0537692
10	0.000357094	Benzene._1_ethyl_2_methyl_	0.0306027
11	-0.00747181	Benzene._1_ethyl_2_methyl_	0.00306241
12	0.10275	Benzene._1_ethyl_2_methyl_	0.427783
13	0.0518408	Benzene._1_ethyl_2_methyl_	0.371425
14	0.03204	Benzene._1_ethyl_2_methyl_	0.0385003
15	0.028059	Benzene._1_ethyl_2_methyl_	0.215992
16	-0.0211078	Benzene._1_ethyl_2_methyl_	0.00283597
17	0.00746974	Benzene._1_ethyl_2_methyl_	0.320671
18	0.0674512	Benzene._1_ethyl_2_methyl_	0.161501
19	0.0468558	Benzene._1_ethyl_2_methyl_	0.147036
20	0.0012407	Benzene._1_ethyl_2_methyl_	0.000764552
21	-0.027501	Benzene._1_ethyl_2_methyl_	0.037637
22	-0.0747807	Benzene._1_ethyl_2_methyl_	0.241853
23	0.0411134	Benzene._1_ethyl_2_methyl_	0.139868
24	-0.0383954	Benzene._1_ethyl_2_methyl_	0.137105
25	0.220284	Benzene._1_ethyl_2_methyl_	0.599163
26	0.126445	Benzene._1_ethyl_2_methyl_	0.254874
27	0.1572	Benzene._1_ethyl_2_methyl_	1.40818
28	-0.00337818	Benzene._1_ethyl_2_methyl_	0.000174041
29	-0.199945	Benzene._1_ethyl_2_methyl_	0.168264
30	-0.0120189	Benzene._1_ethyl_2_methyl_	0.00153923
31	-0.00326911	Benzene._1_ethyl_2_methyl_	0.00258311
32	-0.00592987	Benzene._1_ethyl_2_methyl_	0.00403699
33	-0.193196	Benzene._1_ethyl_2_methyl_	0.638151
34	0.0603452	Benzene._1_ethyl_2_methyl_	0.258121
35	0.0627459	Benzene._1_ethyl_2_methyl_	0.179306
36	-0.0193817	Benzene._1_ethyl_2_methyl_	0.0649385
37	-0.00945415	Benzene._1_ethyl_2_methyl_	0.0524305
38	-0.177385	Benzene._1_ethyl_2_methyl_	0.368884
39	0.0576227	Benzene._1_ethyl_2_methyl_	0.032334
40	0.0193204	Benzene._1_ethyl_2_methyl_	0.00185981
41	-0.0965947	Benzene._1_ethyl_2_methyl_	0.253135
42	0.10554	Benzene._1_ethyl_2_methyl_	0.0587098
43	0.0733559	Benzene._1_ethyl_2_methyl_	0.0297018
44	0.0554052	Benzene._1_ethyl_2_methyl_	0.196933
45	0.219313	Benzene._1_ethyl_2_methyl_	0.461787
46	-0.0105796	Benzene._1_ethyl_2_methyl_	0.502057
47	0.00908295	Benzene._1_ethyl_2_methyl_	0.048924
48	0.0560916	Benzene._1_ethyl_2_methyl_	0.760384
49	-0.0830564	Benzene._1_ethyl_2_methyl_	0.399174
50	0.0271714	Benzene._1_ethyl_2_methyl_	0.0292217
51	-0.135973	Benzene._1_ethyl_2_methyl_	0.155022
52	0.0701247	Benzene._1_ethyl_2_methyl_	0.0269446
53	0.020696	Benzene._1_ethyl_2_methyl_	0.0138328
54	0.158651	Benzene._1_ethyl_2_methyl_	0.0956931
55	-0.0395131	Benzene._1_ethyl_2_methyl_	0.0308663
56	0.035841	Benzene._1_ethyl_2_methyl_	0.0321479
57	-0.522217	Benzene._1_ethyl_2_methyl_	1.20857
58	0.000873387	Benzene._1_ethyl_2_methyl_	0.0619498
59	0.0447544	Benzene._1_ethyl_2_methyl_	0.0072937
60	-0.0290108	Benzene._1_ethyl_2_methyl_	0.0139101
61	0.0994202	Benzene._1_ethyl_2_methyl_	0.154949
62	0.00314468	Benzene._1_ethyl_2_methyl_	0.000589251
63	0.000167701	Benzene._1_ethyl_2_methyl_	0.000208508
64	-0.00262444	Benzene._1_ethyl_2_methyl_	0.000616445
65	0.0210757	Benzene._1_ethyl_2_methyl_	0.00194293
66	-0.00236604	Benzene._1_ethyl_2_methyl_	0.00370491
67	0.014347	Benzene._1_ethyl_2_methyl_	0.0294523
68	0.0335673	Benzene._1_ethyl_2_methyl_	0.0614436
69	-0.131571	Benzene._1_ethyl_2_methyl_	0.0442418
70	-0.019297	Benzene._1_ethyl_2_methyl_	0.0191282
71	0.0227019	Benzene._1_ethyl_2_methyl_	0.0235775
72	0.00471993	Benzene._1_ethyl_2_methyl_	0.0762939
73	-0.0866484	Benzene._1_ethyl_2_methyl_	0.157894
74	-0.0175048	Benzene._1_ethyl_2_methyl_	0.508031
75	0.108073	Benzene._1_ethyl_2_methyl_	0.155526
76	-0.0322565	Benzene._1_ethyl_2_methyl_	0.0450067
77	-0.0219237	Benzene._1_ethyl_2_methyl_	0.067374
78	-0.00552314	Benzene._1_ethyl_2_methyl_	0.00651365
79	-0.0339236	Benzene._1_ethyl_2_methyl_	0.132323
80	0.0326619	Benzene._1_ethyl_2_methyl_	0.0217316
81	0.00242718	Benzene._1_ethyl_2_methyl_	0.000844252
82	-0.462752	Benzene._1_ethyl_2_methyl_	1.21149
83	-0.133121	Benzene._1_ethyl_2_methyl_	0.778773
84	-0.0110126	Benzene._1_ethyl_2_methyl_	0.0187129
85	0.0473548	Benzene._1_ethyl_2_methyl_	0.0426495
86	-0.0057596	Benzene._1_ethyl_2_methyl_	0.232343
87	0.117167	Benzene._1_ethyl_2_methyl_	1.22191
88	0.0138672	Benzene._1_ethyl_2_methyl_	0.168361
89	-0.0111398	Benzene._1_ethyl_2_methyl_	0.0352401
90	0.017542	Benzene._1_ethyl_2_methyl_	0.0414953
91	-0.0493202	Benzene._1_ethyl_2_methyl_	0.174573
92	0.0153489	Benzene._1_ethyl_2_methyl_	0.133773
93	0.00640316	Benzene._1_ethyl_2_methyl_	0.0127932
94	-0.00221692	Benzene._1_ethyl_2_methyl_	0.00656984
95	-0.0178707	Benzene._1_ethyl_2_methyl_	0.00308948
96	-0.0346831	Benzene._1_ethyl_2_methyl_	0.0593865
97	-0.0493168	Benzene._1_ethyl_2_methyl_	0.0294716
98	0.0240886	Benzene._1_ethyl_2_methyl_	0.972567
99	-0.00157858	Benzene._1_ethyl_2_methyl_	0.0049174
100	-0.00707555	Benzene._1_ethyl_2_methyl_	0.469485
101	-0.00696545	Benzene._1_ethyl_2_methyl_	0.0567744
102	0.0250335	Benzene._1_ethyl_2_methyl_	0.110474
103	0.0348089	Benzene._1_ethyl_2_methyl_	0.0550447
104	0.00054425	Benzene._1_ethyl_2_methyl_	0.0651459
105	-0.197479	Benzene._1_ethyl_2_methyl_	0.168121
106	0.155053	Benzene._1_ethyl_2_methyl_	0.167865
107	0.00543021	Benzene._1_ethyl_2_methyl_	0.00939696
108	0.0571504	Benzene._1_ethyl_2_methyl_	0.125585
109	-0.0657459	Benzene._1_ethyl_2_methyl_	0.0872506
110	0.126786	Benzene._1_ethyl_2_methyl_	0.0519791
1	0.239516	Benzene._propyl_	0.294252
2	-0.0077143	Benzene._propyl_	0.0104232
3	0.0263563	Benzene._propyl_	0.030534
4	0.0269102	Benzene._propyl_	0.0910082
5	0.0110931	Benzene._propyl_	0.0121413
6	0.0368663	Benzene._propyl_	0.00629903
7	-0.628044	Benzene._propyl_	1.54424
8	-0.0847804	Benzene._propyl_	0.352259
9	0.00328913	Benzene._propyl_	0.0205911
10	-0.0172375	Benzene._propyl_	0.0259405
11	-0.0153607	Benzene._propyl_	0.0109053
12	-0.0289199	Benzene._propyl_	0.0178964
13	-0.0362703	Benzene._propyl_	0.0331204
14	0.0413364	Benzene._propyl_	0.0115219
15	0.086171	Benzene._propyl_	0.220221
16	0.0336056	Benzene._propyl_	0.0507492
17	-0.0061422	Benzene._propyl_	0.0326319
18	0.0255609	Benzene._propyl_	0.0152252
19	0.0365896	Benzene._propyl_	0.100052
20	0.00227508	Benzene._propyl_	0.00111001
21	-0.00990871	Benzene._propyl_	0.00777326
22	0.027994	Benzene._propyl_	0.0623422
23	-0.00259794	Benzene._propyl_	0.0069796
24	-0.0726389	Benzene._propyl_	0.141523
25	-0.0385946	Benzene._propyl_	0.017726
26	0.00269013	Benzene._propyl_	2.65014e-05
27	0.000311378	Benzene._propyl_	2.39123e-05
28	-0.0444108	Benzene._propyl_	0.0188534
29	-0.0184943	Benzene._propyl_	0.0373047
30	-0.0205707	Benzene._propyl_	0.0247968
31	0.00884393	Benzene._propyl_	0.00210495
32	0.02292	Benzene._propyl_	0.00389435
33	-0.0130905	Benzene._propyl_	0.018475
34	0.0197475	Benzene._propyl_	0.146534
35	0.100261	Benzene._propyl_	0.142155
36	0.00476313	Benzene._propyl_	0.0200371
37	0.211621	Benzene._propyl_	0.494664
38	-0.087305	Benzene._propyl_	0.104753
39	-0.0408443	Benzene._propyl_	0.0140996
40	-0.0516143	Benzene._propyl_	0.0444172
41	0.126634	Benzene._propyl_	0.165291
42	0.0423154	Benzene._propyl_	0.0247747
43	-0.0416549	Benzene._propyl_	0.0198244
44	1.16212	Benzene._propyl_	3.3345
45	-0.0134709	Benzene._propyl_	0.0212462
46	-0.0343413	Benzene._propyl_	0.0496062
47	-0.064548	Benzene._propyl_	0.216761
48	0.00654315	Benzene._propyl_	0.133062
49	0.00918468	Benzene._propyl_	0.00391717
50	-0.0257421	Benzene._propyl_	0.0700559
51	0.0107878	Benzene._propyl_	0.00201252
52	0.0476737	Benzene._propyl_	0.0150865
53	0.038841	Benzene._propyl_	0.0344924
54	0.0925054	Benzene._propyl_	0.43943
55	0.00422771	Benzene._propyl_	0.00751583
56	-0.025761	Benzene._propyl_	0.0634187
57	-0.0284361	Benzene._propyl_	0.109917
58	0.0423532	Benzene._propyl_	0.444512
59	0.0189347	Benzene._propyl_	0.0262695
60	0.0413148	Benzene._propyl_	0.040252
61	-0.0559701	Benzene._propyl_	0.0208197
62	-0.0593008	Benzene._propyl_	0.106447
63	-0.151495	Benzene._propyl_	0.137393
64	0.0601519	Benzene._propyl_	0.0479347
65	-0.621593	Benzene._propyl_	1.30973
66	0.222113	Benzene._propyl_	0.308259
67	0.0985386	Benzene._propyl_	0.0574379
68	-0.0451861	Benzene._propyl_	0.0521893
69	-0.00925527	Benzene._propyl_	0.000584037
70	0.0964307	Benzene._propyl_	0.376921
71	-0.0376577	Benzene._propyl_	0.0238736
72	-0.00533306	Benzene._propyl_	0.029855
73	0.00756514	Benzene._propyl_	0.0506447
74	0.0312374	Benzene._propyl_	0.0287979
75	-0.0929243	Benzene._propyl_	0.201027
76	0.0331229	Benzene._propyl_	0.0253794
77	-0.168862	Benzene._propyl_	2.41897
78	0.0269697	Benzene._propyl_	0.0443636
79	-0.0916237	Benzene._propyl_	0.0929374
80	-0.0635588	Benzene._propyl_	0.100964
81	0.0480815	Benzene._propyl_	0.181231
82	0.00193799	Benzene._propyl_	7.37033e-05
83	-0.0514049	Benzene._propyl_	0.0173917
84	-0.00112698	Benzene._propyl_	0.0053418
85	0.0108018	Benzene._propyl_	0.029558
86	-0.0225077	Benzene._propyl_	0.0229723
87	0.0828146	Benzene._propyl_	0.262481
88	-0.0219004	Benzene._propyl_	0.0438476
89	0.00424417	Benzene._propyl_	0.000603009
90	-0.0953782	Benzene._propyl_	0.42813
91	0.0674024	Benzene._propyl_	0.312455
92	0.000539413	Benzene._propyl_	0.206388
93	-0.0375308	Benzene._propyl_	0.0482303
94	-0.00283033	Benzene._propyl_	0.262416
95	-0.00455264	Benzene._propyl_	9.84298e-05
96	0.00920336	Benzene._propyl_	0.00512893
97	-0.0519882	Benzene._propyl_	0.0889983
98	-0.06112	Benzene._propyl_	0.558443
99	-0.00510282	Benzene._propyl_	0.0101481
100	-0.000147311	Benzene._propyl_	4.2979e-06
101	-0.137142	Benzene._propyl_	0.164224
102	-0.0447513	Benzene._propyl_	0.0326883
103	0.0425521	Benzene._propyl_	0.0471082
104	-0.0513323	Benzene._propyl_	0.116543
105	0.318019	Benzene._propyl_	0.236024
106	0.225582	Benzene._propyl_	0.28612
107	-0.0954158	Benzene._propyl_	0.107415
108	-0.0450499	Benzene._propyl_	0.0221759
109	-0.0116047	Benzene._propyl_	0.00592168
110	-0.1428	Benzene._propyl_	0.0797903
1	-0.455349	Benzoic_acid	0.168923
2	-0.0100696	Benzoic_acid	0.000277545
3	-0.0425175	Benzoic_acid	0.0047713
4	-0.049868	Benzoic_acid	0.00160901
5	-0.0538982	Benzoic_acid	0.0019398
6	-0.0575646	Benzoic_acid	0.00287943
7	0.530828	Benzoic_acid	0.169054
8	-0.197333	Benzoic_acid	0.0257634
9	-0.121472	Benzoic_acid	0.0119847
10	-0.00425737	Benzoic_acid	1.33493e-05
11	-0.0720264	Benzoic_acid	0.00451353
12	-0.0111798	Benzoic_acid	0.000224745
13	-0.0375334	Benzoic_acid	0.00173717
14	0.0873153	Benzoic_acid	0.00689187
15	-0.0190529	Benzoic_acid	0.00762112
16	-0.0564951	Benzoic_acid	0.00265808
17	-0.0181532	Benzoic_acid	0.000900358
18	0.00380477	Benzoic_acid	0.000680935
19	0.0174299	Benzoic_acid	0.000866083
20	0.0321213	Benzoic_acid	0.00258424
21	0.0186025	Benzoic_acid	0.000603591
22	0.00963329	Benzoic_acid	0.000823025
23	0.0594553	Benzoic_acid	0.00367534
24	-0.0125042	Benzoic_acid	0.000157126
25	-0.00480253	Benzoic_acid	0.000124706
26	0.00113595	Benzoic_acid	0.000180469
27	-0.00421738	Benzoic_acid	5.86607e-05
28	0.00531303	Benzoic_acid	2.4501e-05
29	0.0215732	Benzoic_acid	0.000718238
30	0.0876738	Benzoic_acid	0.00658603
31	-0.0323327	Benzoic_acid	0.0016713
32	-0.0141523	Benzoic_acid	0.000523087
33	0.00101114	Benzoic_acid	0.00030325
34	-0.000162299	Benzoic_acid	0.00252274
35	0.103909	Benzoic_acid	0.0147115
36	0.0161109	Benzoic_acid	0.00553564
37	-0.00587086	Benzoic_acid	4.84531e-05
38	-0.0103808	Benzoic_acid	0.000466771
39	-0.0702656	Benzoic_acid	0.00351978
40	0.675306	Benzoic_acid	0.202363
41	-0.0203271	Benzoic_acid	0.000720324
42	-0.0694562	Benzoic_acid	0.00409102
43	0.0977791	Benzoic_acid	0.00948332
44	-0.0453866	Benzoic_acid	0.00262486
45	0.0881373	Benzoic_acid	0.00756876
46	0.0139779	Benzoic_acid	0.000206869
47	0.0772665	Benzoic_acid	0.00525794
48	-0.0196585	Benzoic_acid	0.000628548
49	0.0800919	Benzoic_acid	0.00996441
50	0.0109748	Benzoic_acid	0.00508236
51	0.0944815	Benzoic_acid	0.0119977
52	0.0495832	Benzoic_acid	0.00262832
53	-0.0511215	Benzoic_acid	0.00929661
54	0.038564	Benzoic_acid	0.00407453
55	0.170739	Benzoic_acid	0.0204613
56	0.0216559	Benzoic_acid	0.000796769
57	0.0446385	Benzoic_acid	0.00268711
58	0.00934103	Benzoic_acid	0.000139681
59	-0.0185526	Benzoic_acid	0.000447102
60	-0.00533687	Benzoic_acid	0.000120232
61	-0.0236151	Benzoic_acid	0.000954802
62	0.0206217	Benzoic_acid	0.000353927
63	0.0506793	Benzoic_acid	0.0018885
64	0.0381891	Benzoic_acid	0.00393755
65	0.00391177	Benzoic_acid	0.000814512
66	0.0217391	Benzoic_acid	0.0103506
67	0.0303118	Benzoic_acid	0.00679202
68	0.18873	Benzoic_acid	0.0241963
69	0.0030586	Benzoic_acid	0.000356606
70	0.0359782	Benzoic_acid	0.00139889
71	-0.164458	Benzoic_acid	0.0186018
72	0.00868766	Benzoic_acid	0.00035068
73	0.0868173	Benzoic_acid	0.00633111
74	-0.0351452	Benzoic_acid	0.00298675
75	0.000908668	Benzoic_acid	5.77938e-05
76	0.0343747	Benzoic_acid	0.000802414
77	-0.000309612	Benzoic_acid	5.0726e-05
78	0.0189914	Benzoic_acid	0.000402764
79	0.016764	Benzoic_acid	0.000567141
80	0.113747	Benzoic_acid	0.00766206
81	-0.0144664	Benzoic_acid	0.000564769
82	0.0607896	Benzoic_acid	0.00467848
83	0.00877862	Benzoic_acid	0.000824797
84	-0.0876974	Benzoic_acid	0.0456196
85	0.00187557	Benzoic_acid	1.54347e-05
86	0.0987948	Benzoic_acid	0.0359918
87	0.104326	Benzoic_acid	0.00928164
88	0.0112729	Benzoic_acid	0.00023237
89	0.0311355	Benzoic_acid	0.00574828
90	-0.00321012	Benzoic_acid	0.00261165
91	0.0822042	Benzoic_acid	0.00760127
92	-0.136176	Benzoic_acid	0.0125414
93	-0.0782082	Benzoic_acid	0.00405214
94	-0.18245	Benzoic_acid	0.0279162
95	-0.223286	Benzoic_acid	0.0413263
96	-0.0743872	Benzoic_acid	0.00580411
97	-0.0554419	Benzoic_acid	0.0047286
98	-0.208624	Benzoic_acid	0.0423198
99	-0.235432	Benzoic_acid	0.0361459
100	-0.172456	Benzoic_acid	0.0200239
101	0.0739726	Benzoic_acid	0.0230159
102	0.0255187	Benzoic_acid	0.00696267
103	-0.199973	Benzoic_acid	0.0331875
104	-0.00931943	Benzoic_acid	0.000145242
105	0.0721919	Benzoic_acid	0.00696713
106	0.010339	Benzoic_acid	0.000481638
107	0.0511871	Benzoic_acid	0.00379731
108	0.0335879	Benzoic_acid	0.00629973
109	0.0103697	Benzoic_acid	0.000160985
110	-0.0492034	Benzoic_acid	0.00254166
1	-0.114986	Benzoic_acid._methyl_ester	0.0098327
2	-0.000743303	Benzoic_acid._methyl_ester	1.2577e-06
3	-0.153427	Benzoic_acid._methyl_ester	0.0163715
4	-0.109444	Benzoic_acid._methyl_ester	0.0161876
5	0.0311084	Benzoic_acid._methyl_ester	0.00194704
6	-0.051548	Benzoic_acid._methyl_ester	0.00445701
7	-0.00849801	Benzoic_acid._methyl_ester	0.000240158
8	-0.00412144	Benzoic_acid._methyl_ester	0.00150898
9	0.00425101	Benzoic_acid._methyl_ester	9.75984e-05
10	0.00311877	Benzoic_acid._methyl_ester	0.00323202
11	-0.00653093	Benzoic_acid._methyl_ester	0.000588456
12	-0.014447	Benzoic_acid._methyl_ester	0.000437074
13	-0.00539736	Benzoic_acid._methyl_ester	0.000665105
14	0.0772205	Benzoic_acid._methyl_ester	0.00716469
15	0.015758	Benzoic_acid._methyl_ester	0.00080286
16	-0.0300486	Benzoic_acid._methyl_ester	0.00966486
17	8.67454597571023e-05	Benzoic_acid._methyl_ester	2.05246e-08
18	0.0192716	Benzoic_acid._methyl_ester	0.00522862
19	-0.000351325	Benzoic_acid._methyl_ester	9.41655e-05
20	0.016825	Benzoic_acid._methyl_ester	0.00379142
21	-0.019422	Benzoic_acid._methyl_ester	0.000546748
22	-0.0639239	Benzoic_acid._methyl_ester	0.0144466
23	-0.00794837	Benzoic_acid._methyl_ester	0.000177241
24	0.00600166	Benzoic_acid._methyl_ester	0.000636537
25	-0.00969378	Benzoic_acid._methyl_ester	0.000377615
26	0.084519	Benzoic_acid._methyl_ester	0.00502422
27	-0.112718	Benzoic_acid._methyl_ester	0.00819184
28	-0.0320076	Benzoic_acid._methyl_ester	0.00067938
29	-0.0574086	Benzoic_acid._methyl_ester	0.0021301
30	-0.12751	Benzoic_acid._methyl_ester	0.0115257
31	0.0335249	Benzoic_acid._methyl_ester	0.000948851
32	0.0369555	Benzoic_acid._methyl_ester	0.00106921
33	0.0256524	Benzoic_acid._methyl_ester	0.00186214
34	0.0255374	Benzoic_acid._methyl_ester	0.00174217
35	-0.0225836	Benzoic_acid._methyl_ester	0.00047685
36	0.0919296	Benzoic_acid._methyl_ester	0.00656483
37	0.0230882	Benzoic_acid._methyl_ester	0.00671468
38	-0.235072	Benzoic_acid._methyl_ester	0.0433842
39	-0.0526647	Benzoic_acid._methyl_ester	0.00715737
40	-0.0223463	Benzoic_acid._methyl_ester	0.000611609
41	-0.031605	Benzoic_acid._methyl_ester	0.000732466
42	0.00277854	Benzoic_acid._methyl_ester	1.2125e-05
43	0.168653	Benzoic_acid._methyl_ester	0.0195909
44	0.054632	Benzoic_acid._methyl_ester	0.00184602
45	-0.0752743	Benzoic_acid._methyl_ester	0.00615773
46	-0.0281469	Benzoic_acid._methyl_ester	0.000556203
47	0.0584456	Benzoic_acid._methyl_ester	0.0022012
48	0.0824808	Benzoic_acid._methyl_ester	0.00948916
49	0.0449945	Benzoic_acid._methyl_ester	0.00176465
50	-0.0271002	Benzoic_acid._methyl_ester	0.00127219
51	-0.032742	Benzoic_acid._methyl_ester	0.000818249
52	0.0302669	Benzoic_acid._methyl_ester	0.000725237
53	0.144474	Benzoic_acid._methyl_ester	0.0295865
54	0.0236177	Benzoic_acid._methyl_ester	0.000846565
55	-0.0963648	Benzoic_acid._methyl_ester	0.0130424
56	-0.0105894	Benzoic_acid._methyl_ester	0.000510362
57	-0.0173568	Benzoic_acid._methyl_ester	0.027713
58	-0.0558098	Benzoic_acid._methyl_ester	0.00595355
59	-0.0239852	Benzoic_acid._methyl_ester	0.00370742
60	0.0396305	Benzoic_acid._methyl_ester	0.00344827
61	-0.00520312	Benzoic_acid._methyl_ester	8.27854e-05
62	-0.0529169	Benzoic_acid._methyl_ester	0.00334724
63	-0.0131848	Benzoic_acid._methyl_ester	0.00113551
64	-0.00935801	Benzoic_acid._methyl_ester	0.0012149
65	0.00400788	Benzoic_acid._methyl_ester	0.00462471
66	0.000374343	Benzoic_acid._methyl_ester	8.00494e-07
67	-0.019858	Benzoic_acid._methyl_ester	0.001309
68	-0.00931895	Benzoic_acid._methyl_ester	0.00176473
69	0.0010062	Benzoic_acid._methyl_ester	0.000649358
70	-0.0425347	Benzoic_acid._methyl_ester	0.00205431
71	0.204399	Benzoic_acid._methyl_ester	0.0421984
72	-0.0346	Benzoic_acid._methyl_ester	0.00251237
73	0.114734	Benzoic_acid._methyl_ester	0.014329
74	0.00962197	Benzoic_acid._methyl_ester	0.000108314
75	-0.212235	Benzoic_acid._methyl_ester	0.036441
76	0.011413	Benzoic_acid._methyl_ester	0.000104424
77	-0.0553788	Benzoic_acid._methyl_ester	0.0029915
78	-0.134117	Benzoic_acid._methyl_ester	0.0143459
79	-0.00701761	Benzoic_acid._methyl_ester	5.44264e-05
80	-0.0591906	Benzoic_acid._methyl_ester	0.00278074
81	0.0888686	Benzoic_acid._methyl_ester	0.00596042
82	0.0846931	Benzoic_acid._methyl_ester	0.0116487
83	0.0517609	Benzoic_acid._methyl_ester	0.00782296
84	-0.000181304	Benzoic_acid._methyl_ester	0.00119903
85	-0.0285928	Benzoic_acid._methyl_ester	0.0103184
86	0.00350197	Benzoic_acid._methyl_ester	1.43367e-05
87	0.298288	Benzoic_acid._methyl_ester	0.182667
88	-0.0471264	Benzoic_acid._methyl_ester	0.00245946
89	-0.00117145	Benzoic_acid._methyl_ester	7.75197e-06
90	-0.0467345	Benzoic_acid._methyl_ester	0.00194849
91	0.0869076	Benzoic_acid._methyl_ester	0.00526121
92	-0.10541	Benzoic_acid._methyl_ester	0.0126984
93	-0.00357189	Benzoic_acid._methyl_ester	2.24009e-05
94	-0.00114938	Benzoic_acid._methyl_ester	0.00571617
95	-0.0945869	Benzoic_acid._methyl_ester	0.00394415
96	-0.021932	Benzoic_acid._methyl_ester	0.00180471
97	-0.0274243	Benzoic_acid._methyl_ester	0.000731616
98	0.0198991	Benzoic_acid._methyl_ester	0.00293587
99	0.0351399	Benzoic_acid._methyl_ester	0.0021415
100	0.197966	Benzoic_acid._methyl_ester	0.0373286
101	0.0118622	Benzoic_acid._methyl_ester	0.000109768
102	-0.114251	Benzoic_acid._methyl_ester	0.0159777
103	-0.0152272	Benzoic_acid._methyl_ester	0.000327712
104	-0.00529024	Benzoic_acid._methyl_ester	6.36414e-05
105	0.0127672	Benzoic_acid._methyl_ester	0.00562303
106	0.0424286	Benzoic_acid._methyl_ester	0.00141005
107	0.413476	Benzoic_acid._methyl_ester	0.102488
108	-0.11269	Benzoic_acid._methyl_ester	0.0122064
109	-0.0148586	Benzoic_acid._methyl_ester	0.000216833
110	0.0677424	Benzoic_acid._methyl_ester	0.00580491
1	-0.113214	Benzonitrile	1.01883
2	-0.0101901	Benzonitrile	2.07051e-05
3	0.0661663	Benzonitrile	0.0193006
4	-0.0634441	Benzonitrile	0.377723
5	0.156582	Benzonitrile	2.75996
6	-0.00839592	Benzonitrile	0.000229667
7	-0.0235993	Benzonitrile	0.0525946
8	0.12792	Benzonitrile	0.218985
9	-0.0698461	Benzonitrile	0.024735
10	0.0375366	Benzonitrile	0.0228609
11	0.00191413	Benzonitrile	0.0218281
12	0.00899841	Benzonitrile	0.221313
13	-0.00904089	Benzonitrile	0.000927719
14	0.0430278	Benzonitrile	0.0373397
15	0.0401307	Benzonitrile	0.313458
16	0.142805	Benzonitrile	0.161999
17	-0.0284484	Benzonitrile	0.031557
18	-0.134154	Benzonitrile	0.120254
19	-0.0772051	Benzonitrile	0.164647
[truncated: 13,731 more rows]

## Sheet: Outlier list
comp	outlier_no	obs	Sample
.beta._Myrcene	o1	48	ID82_CV1
.beta._Myrcene	o2	65	ID87_CV2
.beta._Myrcene	o3	54	ID82_CV2
.beta._Myrcene	o4	84	ID100_CV1
.beta._Myrcene	o5	74	ID94_CV1
.beta._Myrcene	o6	82	ID96_CV2
.gamma._Terpinene	o1	42	ID77_CV2
.gamma._Terpinene	o2	27	ID71_CV1
.gamma._Terpinene	o3	69	ID90_CV2
.gamma._Terpinene	o4	11	ID62_CV2
.gamma._Terpinene	o5	93	ID105_CV1
.gamma._Terpinene	o6	99	ID105_CV2
Acetic_acid._1.7.7_trimethyl_bicyclo.2.2.1.hept_2_yl_ester	o1	48	ID82_CV1
Acetic_acid._1.7.7_trimethyl_bicyclo.2.2.1.hept_2_yl_ester	o2	87	ID101_CV1
Acetic_acid._1.7.7_trimethyl_bicyclo.2.2.1.hept_2_yl_ester	o3	105	ID111_CV2
Alpha_terpinene	o1	3	ID56_CV1
Alpha_terpinene	o2	48	ID82_CV1
Alpha_ylangene	o1	20	ID66_CV2
Alpha_ylangene	o2	19	ID63_CV2
Alpha_ylangene	o3	35	ID74_CV1
Alpha_ylangene	o4	99	ID105_CV2
Alpha_ylangene	o5	97	ID109_CV1
Alpha_ylangene	o6	98	ID106_CV2
Azetidine	o1	85	ID99_CV1
Azetidine	o2	76	ID96_CV1
Azetidine	o3	41	ID73_CV2
Benzene._1_ethyl_2_methyl_	o1	57	ID83_CV2
Benzene._1_ethyl_2_methyl_	o2	82	ID96_CV2
Benzene._1_ethyl_2_methyl_	o3	27	ID71_CV1
Benzene._1_ethyl_2_methyl_	o4	87	ID101_CV1
Benzoic_acid	o1	40	ID75_CV2
Benzoic_acid	o2	7	ID58_CV1
Benzoic_acid	o3	1	ID54_CV1
Bicyclo.3.1.0.hexane._4_methylene_1_.1_methylethyl._	o1	95	ID106_CV1
Bicyclo.3.1.0.hexane._4_methylene_1_.1_methylethyl._	o2	26	ID70_CV1
Bicyclo.3.1.0.hexane._4_methylene_1_.1_methylethyl._	o3	66	ID89_CV2
Bicyclo.3.1.0.hexane._4_methylene_1_.1_methylethyl._	o4	91	ID104_CV1
Camphor	o1	49	ID79_CV2
Camphor	o2	98	ID106_CV2
Camphor	o3	23	ID67_CV2
Camphor	o4	14	ID61_CV2
Cyclobutane._methylene_	o1	95	ID106_CV1
Cyclobutane._methylene_	o2	7	ID58_CV1
Cyclobutane._methylene_	o3	82	ID96_CV2
Cyclohexane._1.2.3_trimethyl_	o1	3	ID56_CV1
Cyclohexane._1.2.3_trimethyl_	o2	107	ID112_CV2
Cyclohexane._1.2.4_trimethyl_._.1.alpha..2.beta..4.beta.._	o1	3	ID56_CV1
Cyclohexane._1.2.4_trimethyl_._.1.alpha..2.beta..4.beta.._	o2	85	ID99_CV1
Cyclohexane._1_ethyl_4_methyl_._trans_	o1	3	ID56_CV1
Cyclohexane._1_ethyl_4_methyl_._trans_	o2	85	ID99_CV1
Cyclohexane._ethenyl_	o1	35	ID74_CV1
Cyclohexane._ethenyl_	o2	92	ID100_CV2
Cyclohexane._ethenyl_	o3	82	ID96_CV2
Cyclohexane._ethenyl_	o4	75	ID98_CV1
Cyclohexanol_acetate.cis_2_tert_butyl_	o1	43	ID78_CV2
Cyclohexanol_acetate.cis_2_tert_butyl_	o2	37	ID76_CV1
Cyclopentane._nonyl_	o1	79	ID95_CV2
D_Menthone	o1	57	ID83_CV2
D_Menthone	o2	89	ID101_CV2
Dibenzofuran	o1	47	ID81_CV1
Dibenzofuran	o2	82	ID96_CV2
Dibenzofuran	o3	29	ID72_CV1
Dimethyldisulfide	o1	3	ID56_CV1
Dimethyldisulfide	o2	37	ID76_CV1
Dimethyldisulfide	o3	99	ID105_CV2
Dimethyltrisulfide	o1	3	ID56_CV1
Dimethyltrisulfide	o2	99	ID105_CV2
Dimethyltrisulfide	o3	98	ID106_CV2
Dimethyltrisulfide	o4	97	ID109_CV1
Ethane._1.1.2_trichloro_1.2.2_trifluoro_	o1	74	ID94_CV1
Ethane._1.1.2_trichloro_1.2.2_trifluoro_	o2	76	ID96_CV1
Ethane._1.1.2_trichloro_1.2.2_trifluoro_	o3	41	ID73_CV2
Ethane._1.2_dichloro_	o1	67	ID90_CV1
Ethane._1.2_dichloro_	o2	4	ID57_CV1
Ethane._1.2_dichloro_	o3	18	ID66_CV1
Ethyl_butanoate	o1	43	ID78_CV2
Ethyl_butanoate	o2	48	ID82_CV1
Ethylbenzene	o1	62	ID89_CV1
Ethylbenzene	o2	105	ID111_CV2
Furan._2_methyl_	o1	74	ID94_CV1
Furan._2_methyl_	o2	84	ID100_CV1
Heptane._2.4_dimethyl_	o1	28	ID69_CV2
Heptane._2.4_dimethyl_	o2	71	ID95_CV1
Heptane._3_methylene_	o1	5	ID56_CV2
Heptane._3_methylene_	o2	14	ID61_CV2
Heptane._3_methylene_	o3	91	ID104_CV1
Heptane._3_methylene_	o4	5	ID56_CV2
Heptane._3_methylene_	o5	42	ID77_CV2
Heptane._3_methylene_	o6	3	ID56_CV1
Hexane._2.2.5_trimethyl_	o1	108	NA
Hexane._2.2.5_trimethyl_	o2	92	ID100_CV2
Hexane._2.2.5_trimethyl_	o3	47	ID81_CV1
Hexane._2.2.5_trimethyl_	o4	18	ID66_CV1
Hexane._3.3_dimethyl_	o1	34	ID73_CV1
Hexane._3.3_dimethyl_	o2	50	ID80_CV2
Hexane._3.3_dimethyl_	o3	48	ID82_CV1
Hexane._3.3_dimethyl_	o4	82	ID96_CV2
Indole	o1	5	ID56_CV2
Indole	o2	15	ID63_CV1
Indole	o3	10	ID61_CV1
Limonene	o1	30	ID70_CV2
Limonene	o2	7	ID58_CV1
Limonene	o3	27	ID71_CV1
Limonene	o4	1	ID54_CV1
Menthofuran	o1	19	ID63_CV2
Menthofuran	o2	105	ID111_CV2
Menthofuran	o3	43	ID78_CV2
Menthol_isomer	o1	67	ID90_CV1
Menthol_isomer	o2	49	ID79_CV2
Menthol_isomer	o3	43	ID78_CV2
Menthol_isomer	o4	20	ID66_CV2
Methyl_thiocyanate	o1	42	ID77_CV2
Methyl_thiocyanate	o2	85	ID99_CV1
Methylthioacetate	o1	85	ID99_CV1
Methylthioacetate	o2	71	ID95_CV1
P_Menth_8_en_3_ol	o1	57	ID83_CV2
P_Menth_8_en_3_ol	o2	43	ID78_CV2
P_Menth_8_en_3_ol	o3	87	ID101_CV1
P_Menth_8_en_3_ol	o4	11	ID62_CV2
Pentadecafluorooctanoic_acid._2_ethylhexyl_ester	o1	43	ID78_CV2
Pentadecafluorooctanoic_acid._2_ethylhexyl_ester	o2	48	ID82_CV1
Pentadecafluorooctanoic_acid._2_ethylhexyl_ester	o3	104	ID104_CV2
Pentadecafluorooctanoic_acid._2_ethylhexyl_ester	o4	82	ID96_CV2
Phenylethyl_Alcohol	o1	42	ID77_CV2
Phenylethyl_Alcohol	o2	81	ID93_CV2
Phenylethyl_Alcohol	o3	87	ID101_CV1
Phenylethyl_Alcohol	o4	10	ID61_CV1
Phenylethyne	o1	45	ID80_CV1
Propane._1_.methylthio._	o1	98	ID106_CV2
Propane._1_.methylthio._	o2	101	ID108_CV2
Propane._1_.methylthio._	o3	77	ID97_CV1
Undecane._2.7_dimethyl_	o1	84	ID100_CV1
Undecane._2.7_dimethyl_	o2	88	ID102_CV1
Unknown_C12H24	o1	11	ID62_CV2
Unknown_C12H24	o2	22	ID67_CV1
Unknown_C12H24	o3	61	ID87_CV1
Unknown_C12H24	o4	65	ID87_CV2
Unknown_C12H24	o5	101	ID108_CV2
X1.3.7_Octatriene._3.7_dimethyl_	o1	88	ID102_CV1
X1.3.7_Octatriene._3.7_dimethyl_	o2	29	ID72_CV1
X1.3.7_Octatriene._3.7_dimethyl_	o3	11	ID62_CV2
X1.3.7_Octatriene._3.7_dimethyl_	o4	27	ID71_CV1
X1.3.7_Octatriene._3.7_dimethyl_	o5	66	ID89_CV2
X1_Butanol._3_methyl_._acetate	o1	19	ID63_CV2
X1_Butanol._3_methyl_._acetate	o2	26	ID70_CV1
X1_Decen_3_one	o1	87	ID101_CV1
X1_Decen_3_one	o2	15	ID63_CV1
X1_Ethyl_4_methylcyclohexane	o1	3	ID56_CV1
X1_Ethyl_4_methylcyclohexane	o2	85	ID99_CV1
X1_Ethyl_4_methylcyclohexane	o3	39	ID78_CV1
X1_Ethyl_4_methylcyclohexane	o4	85	ID99_CV1
X1_Propene._1_.methylthio._._.E._	o1	18	ID66_CV1
X1_Propene._1_.methylthio._._.E._	o2	91	ID104_CV1
X1_Propene._1_.methylthio._._.E._	o3	49	ID79_CV2
X1_Propene._1_.methylthio._._.E._	o4	24	ID68_CV1
X1_Propene._1_.methylthio._._.E._	o5	5	ID56_CV2
X1_methylindole	o1	43	ID78_CV2
X1_methylindole	o2	65	ID87_CV2
X1_methylindole	o3	87	ID101_CV1
X1_pentanol	o1	18	ID66_CV1
X1_pentanol	o2	41	ID73_CV2
X2.2_Dimethoxybutane	o1	48	ID82_CV1
X2.2_Dimethoxybutane	o2	59	ID85_CV2
X2.4_Dimethyl_1_heptene	o1	3	ID56_CV1
X2.4_Dimethyl_1_heptene	o2	71	ID95_CV1
X2.4_dimethylfuran	o1	11	ID62_CV2
X2.4_dimethylfuran	o2	12	ID62_CV1
X2.4_dimethylfuran	o3	68	ID91_CV1
X2_Cyclopenten_1_one	o1	3	ID56_CV1
X2_Cyclopenten_1_one	o2	92	ID100_CV2
X2_Cyclopenten_1_one	o3	75	ID98_CV1
X2_Cyclopenten_1_one	o4	52	ID84_CV1
X2_Tridecene._.Z._	o1	98	ID106_CV2
X2_Tridecene._.Z._	o2	99	ID105_CV2
X3_Carene	o1	74	ID94_CV1
X3_Carene	o2	82	ID96_CV2
X3_Carene	o3	41	ID73_CV2
X3_Carene	o4	30	ID70_CV2
X4_ethyl_2.2_dimethylhexane	o1	3	ID56_CV1
X4_ethyl_2.2_dimethylhexane	o2	76	ID96_CV1
X4_ethyl_2.2_dimethylhexane	o3	85	ID99_CV1
X4_heptanone	o1	3	ID56_CV1
Acetic_acid	o1	82	ID96_CV2
Acetic_acid	o2	101	ID108_CV2
Acetoin	o1	106	ID112_CV1
Acetoin	o2	17	ID65_CV1
Acetoin	o3	91	ID104_CV1
Acetone	o1	90	ID103_CV1
Acetone	o2	89	ID101_CV2
Acetophenone	o1	13	ID64_CV1
Acetophenone	o2	52	ID84_CV1
Acetophenone	o3	88	ID102_CV1
Benzaldehyde	o1	87	ID101_CV1
Benzaldehyde	o2	65	ID87_CV2
Benzaldehyde	o3	95	ID106_CV1
Benzene	o1	82	ID96_CV2
Benzene	o2	11	ID62_CV2
Benzene	o3	28	ID69_CV2
Benzene._1.4_dichloro_	o1	51	ID83_CV1
Benzene._1.4_dichloro_	o2	57	ID83_CV2
Benzene._1.4_dichloro_	o3	29	ID72_CV1
Benzene._1_ethenyl_3.5_dimethyl_	o1	60	ID88_CV1
Benzene._propyl_	o1	44	ID79_CV1
Benzene._propyl_	o2	77	ID97_CV1
Benzene._propyl_	o3	7	ID58_CV1
Benzene._propyl_	o4	65	ID87_CV2
Benzoic_acid._methyl_ester	o1	107	ID112_CV2
Benzoic_acid._methyl_ester	o2	87	ID101_CV1
Benzonitrile	o1	5	ID56_CV2
Benzonitrile	o2	82	ID96_CV2
Benzonitrile	o3	53	ID81_CV2
Benzonitrile	o4	75	ID98_CV1
Carbon_disulfide	o1	7	ID58_CV1
Cis_1_Ethyl_3_methyl_cyclohexane	o1	3	ID56_CV1
Cyclobutane	o1	109	NA
Cyclobutane	o2	82	ID96_CV2
Cyclohexane	o1	58	ID86_CV1
Cyclohexane._ethyl_	o1	3	ID56_CV1
Cyclohexanone	o1	3	ID56_CV1
Cyclohexanone	o2	74	ID94_CV1
Cyclopentane	o1	1	ID54_CV1
Cyclopentane	o2	84	ID100_CV1
Decanal	o1	30	ID70_CV2
Decanal	o2	82	ID96_CV2
Decanal	o3	87	ID101_CV1
Decane	o1	3	ID56_CV1
Decane	o2	107	ID112_CV2
Decane._2.3.5.8_tetramethyl_	o1	11	ID62_CV2
Decane._2.3.5.8_tetramethyl_	o2	100	ID110_CV1
Decane._2.3.5.8_tetramethyl_	o3	95	ID106_CV1
Decane._2.6.7_trimethyl_	o1	10	ID61_CV1
Decane._2.6.7_trimethyl_	o2	73	ID93_CV1
Dimethyl_sulfide	o1	82	ID96_CV2
Dodecane	o1	17	ID65_CV1
Dodecane	o2	67	ID90_CV1
Dodecane	o3	22	ID67_CV1
Dodecane._4.6_dimethyl_	o1	11	ID62_CV2
Dodecane._4.6_dimethyl_	o2	95	ID106_CV1
Dodecane._4.6_dimethyl_	o3	87	ID101_CV1
Formaldehyde_dimethyl_acetal	o1	7	ID58_CV1
Formaldehyde_dimethyl_acetal	o2	12	ID62_CV1
Furan	o1	7	ID58_CV1
Furan	o2	82	ID96_CV2
Furan	o3	47	ID81_CV1
Furan	o4	106	ID112_CV1
Heptanal	o1	107	ID112_CV2
Heptanal	o2	67	ID90_CV1
Heptane	o1	69	ID90_CV2
Heptane	o2	82	ID96_CV2
Heptane._2.2.4.6.6_pentamethyl_	o1	22	ID67_CV1
Heptane._2.2.4.6.6_pentamethyl_	o2	100	ID110_CV1
Hexane	o1	52	ID84_CV1
Hexane	o2	61	ID87_CV1
Hexane._2.3_dimethyl_	o1	16	ID64_CV2
Hexane._2.3_dimethyl_	o2	32	ID72_CV2
Isobutyl_acetate	o1	90	ID103_CV1
Isobutyl_acetate	o2	26	ID70_CV1
Isobutyl_acetate	o3	74	ID94_CV1
Isoprene	o1	7	ID58_CV1
Isoprene	o2	1	ID54_CV1
Isoprene	o3	29	ID72_CV1
Isopropyl_Alcohol	o1	7	ID58_CV1
Isopropyl_Alcohol	o2	106	ID112_CV1
Isopropyl_Alcohol	o3	3	ID56_CV1
Isopropyl_Alcohol	o4	110	NA
Isopropyl_Alcohol	o5	27	ID71_CV1
Isopropyl_acetate	o1	63	ID88_CV2
Isopropyl_acetate	o2	82	ID96_CV2
Isopropyl_acetate	o3	95	ID106_CV1
Isopropyl_acetate	o4	25	ID69_CV1
Nonanal	o1	75	ID98_CV1
Nonane._3_methyl_	o1	3	ID56_CV1
Nonane._3_methyl_	o2	12	ID62_CV1
Octane	o1	104	ID104_CV2
Octane	o2	69	ID90_CV2
Octane	o3	107	ID112_CV2
Octane	o4	82	ID96_CV2
Octane._1_chloro_	o1	4	ID57_CV1
Octane._1_chloro_	o2	87	ID101_CV1
Octane._1_chloro_	o3	27	ID71_CV1
Octane._1_chloro_	o4	95	ID106_CV1
Octane._1_chloro_	o5	5	ID56_CV2
Octane._2.4.6_trimethyl_	o1	3	ID56_CV1
Octane._2.4.6_trimethyl_	o2	85	ID99_CV1
Octane._4_methyl_	o1	3	ID56_CV1
Octane._4_methyl_	o2	53	ID81_CV2
Oxirane._.1_methylethyl._	o1	12	ID62_CV1
Oxirane._.1_methylethyl._	o2	100	ID110_CV1
Oxirane._.1_methylethyl._	o3	70	ID91_CV2
P_Cymene	o1	95	ID106_CV1
P_Cymene	o2	86	ID99_CV2
P_Cymene	o3	83	ID97_CV2
P_Xylene	o1	82	ID96_CV2
P_Xylene	o2	70	ID91_CV2
P_Xylene	o3	105	ID111_CV2
Pentadecane	o1	107	ID112_CV2
Pentadecane	o2	66	ID89_CV2
Pentadecane	o3	3	ID56_CV1
Pentadecane	o4	98	ID106_CV2
Pentane	o1	47	ID81_CV1
Pentane	o2	6	ID55_CV2
Pentane._3_ethyl_	o1	82	ID96_CV2
Pentane._3_ethyl_	o2	88	ID102_CV1
Pentane._3_ethyl_	o3	94	ID108_CV1
Pentane._3_ethyl_	o4	68	ID91_CV1
Propanoic_acid._2_methyl_._2_ethyl_3_hydroxyhexyl_ester	o1	5	ID56_CV2
Propanoic_acid._2_methyl_._3_hydroxy_2.2.4_trimethylpentyl_ester	o1	5	ID56_CV2
Propanoic_acid._2_methyl_._3_hydroxy_2.2.4_trimethylpentyl_ester	o2	101	ID108_CV2
Pyridine	o1	99	ID105_CV2
Pyridine	o2	106	ID112_CV1
Pyridine	o3	32	ID72_CV2
Sevoflurane	o1	41	ID73_CV2
Sevoflurane	o2	82	ID96_CV2
Sevoflurane	o3	83	ID97_CV2
Styrene	o1	3	ID56_CV1
Styrene	o2	66	ID89_CV2
Styrene	o3	110	NA
Sulfide._allyl_methyl	o1	3	ID56_CV1
Sulfide._allyl_methyl	o2	94	ID108_CV1
Sulfide._allyl_methyl	o3	17	ID65_CV1
Sulfide._allyl_methyl	o4	44	ID79_CV1
Sulfide._allyl_methyl	o5	107	ID112_CV2
Thiophene._2_methyl_	o1	101	ID108_CV2
Thiophene._2_methyl_	o2	31	ID71_CV2
Thiophene._2_methyl_	o3	7	ID58_CV1
Toluene	o1	11	ID62_CV2
Toluene	o2	12	ID62_CV1
Toluene	o3	105	ID111_CV2
Toluene	o4	87	ID101_CV1
Trichloromonofluoromethane	o1	82	ID96_CV2
Trichloromonofluoromethane	o2	57	ID83_CV2
X.S._..._6_Methyl_1_octanol	o1	86	ID99_CV2
X.S._..._6_Methyl_1_octanol	o2	107	ID112_CV2
X.S._..._6_Methyl_1_octanol	o3	65	ID87_CV2
X1.3_Cyclooctadiene	o1	102	ID111_CV1
X1.3_Cyclooctadiene	o2	75	ID98_CV1
X1.3_Cyclooctadiene	o3	77	ID97_CV1
X1.3_Cyclooctadiene	o4	85	ID99_CV1
X1.4_dioxane	o1	106	ID112_CV1
X1.4_dioxane	o2	44	ID79_CV1
X1_Hexanol	o1	6	ID55_CV2
X1_Hexanol	o2	60	ID88_CV1
X1_Hexanol	o3	3	ID56_CV1
X1_Propanol._2_ethoxy_	o1	110	NA
X1_Propanol._2_ethoxy_	o2	47	ID81_CV1
X1_Propanol._2_ethoxy_	o3	69	ID90_CV2
X1_Propanol._2_ethoxy_	o4	87	ID101_CV1
X1_Propene._1_methoxy_2_methyl_	o1	43	ID78_CV2
X1_Propene._1_methoxy_2_methyl_	o2	57	ID83_CV2
X1_Propene._1_methoxy_2_methyl_	o3	46	ID76_CV2
X1_Propene._1_methoxy_2_methyl_	o4	104	ID104_CV2
X2.3_Butanediol	o1	53	ID81_CV2
X2.3_Butanediol	o2	101	ID108_CV2
X2.3_Butanediol	o3	106	ID112_CV1
X2.3_Butanediol	o4	82	ID96_CV2
X2.3_Butanedione	o1	43	ID78_CV2
X2.3_Butanedione	o2	57	ID83_CV2
X2.3_Butanedione	o3	91	ID104_CV1
X2.6_difluorobenzaldehyde	o1	61	ID87_CV1
X2.6_difluorobenzaldehyde	o2	66	ID89_CV2
X2_Butanone	o1	64	ID86_CV2
X2_Butanone	o2	84	ID100_CV1
X2_Butanone	o3	74	ID94_CV1
X2_Butanone	o4	84	ID100_CV1
X2_Butenal	o1	75	ID98_CV1
X2_Butenal	o2	84	ID100_CV1
X2_Heptanone	o1	3	ID56_CV1
X2_Heptanone	o2	82	ID96_CV2
X2_Heptanone	o3	110	NA
X2_Pentanone	o1	18	ID66_CV1
X2_Pentanone	o2	24	ID68_CV1
X2_Pentanone	o3	41	ID73_CV2
X2_Pentanone	o4	5	ID56_CV2
X2_Propanol._1_butoxy_	o1	3	ID56_CV1
X2_Propanol._1_butoxy_	o2	49	ID79_CV2
X2_Propanol._1_butoxy_	o3	40	ID75_CV2
X2_Propenal	o1	110	NA
X2_Propenal	o2	86	ID99_CV2
X2_Propenal	o3	109	NA
X2_Undecene._10_methyl_	o1	19	ID63_CV2
X2_Undecene._10_methyl_	o2	43	ID78_CV2
X2_ethylfuran	o1	12	ID62_CV1
X2_ethylfuran	o2	11	ID62_CV2
X2_ethylfuran	o3	2	ID55_CV1
X2_ethylhexanal	o1	3	ID56_CV1
X2_methylbutanal	o1	56	ID84_CV2
X2_methylbutanoic_acid	o1	55	ID85_CV1
X2_methylbutanoic_acid	o2	99	ID105_CV2
X2_methylbutanoic_acid	o3	39	ID78_CV1
X2_methylbutanoic_acid	o4	71	ID95_CV1
X3_Octene._.Z._	o1	5	ID56_CV2
X3_methylbutan_1_ol	o1	5	ID56_CV2
X3_methylbutanal	o1	56	ID84_CV2
X3_methylbutanal	o2	86	ID99_CV2
X3_methylpentane	o1	1	ID54_CV1
X3_methylpentane	o2	84	ID100_CV1
X3_methylpentane	o3	22	ID67_CV1
X5_Hepten_2_one._6_methyl_	o1	90	ID103_CV1
X5_Hepten_2_one._6_methyl_	o2	79	ID95_CV2
X5_Hepten_2_one._6_methyl_	o3	91	ID104_CV1
X5_Hepten_2_one._6_methyl_	o4	5	ID56_CV2
X6_Nonen_1_ol._.E._	o1	76	ID96_CV1
X6_Nonen_1_ol._.E._	o2	87	ID101_CV1
Hexane._2.3.5_trimethyl_	o1	41	ID73_CV2
Hexane._2.3.5_trimethyl_	o2	47	ID81_CV1
Hexane._2.3.5_trimethyl_	o3	59	ID85_CV2
X1_Propene._1_.methylthio._._.Z._	o1	77	ID97_CV1
X1_Propene._1_.methylthio._._.Z._	o2	15	ID63_CV1
X1_Propene._1_.methylthio._._.Z._	o3	47	ID81_CV1
